# Supplementary material for: Integrative Insight into Relationships between Florivorous Thrips Haplothrips leucanthemi and H. niger (Insecta, Thysanoptera)
Source: Insects. 2022 Mar 11;13(3):279. doi: 10.3390/insects13030279 (PMC8950692; doi:10.3390/insects13030279)
Supplement: Supplementary file 1 [file insects-13-00279-s001.zip]

Archive with 4 entries (4 files):
- Table S1.pdf
- Table S2.xlsx
- Table S3.xlsx
- Table S4.xlsx
