# Supplementary material for: Integrative Insight into Relationships between Florivorous Thrips Haplothrips leucanthemi and H. niger (Insecta, Thysanoptera)
Source: Insects. 2022 Mar 11;13(3):279. doi: 10.3390/insects13030279 (PMC8950692; doi:10.3390/insects13030279)
Supplement: Supplementary file 1 [file insects-13-00279-s001.zip › Table S2.xlsx]

## Sheet: Arkusz1
Table S2 (A-C). Values of p-distance (below the diagonal) and standard error (above the diagonal) for mitochondrial and nuclear haplotypes identified for Haplothrips leucanthemi and H. niger. Selected molecular markers are depicted in the upper right corner of each table.
A.	COI	H-C1	H-C2	H-C3	H-C4	H-C5	H-C6	H-C7
	H-C1		0.00233	0.00706	0.00781	0.00758	0.00769	0.00787
	H-C2	0.00340		0.00652	0.00736	0.00713	0.00724	0.00742
	H-C3	0.03056	0.02716		0.00417	0.00380	0.00415	0.00420
	H-C4	0.03565	0.03226	0.01188		0.00168	0.00224	0.00234
	H-C5	0.03396	0.03056	0.01019	0.00170		0.00162	0.00164
	H-C6	0.03565	0.03226	0.01188	0.00340	0.00170		0.00228
	H-C7	0.03565	0.03226	0.01188	0.00340	0.00170	0.00340
B.	28S	H-S1	H-S2	H-S3	H-S4	H-S5	H-S6	H-S7	H-S8	H-S9	H-S10	H-S11	H-S12
	H-S1		0.00605	0.00142	0.00519	0.00621	0.00607	0.00352	0.00328	0.00388	0.01021	0.00275	0.00195
	H-S2	0.03165		0.00593	0.00762	0.00193	0.00241	0.00720	0.00699	0.00711	0.01128	0.00682	0.00642
	H-S3	0.00144	0.03030		0.00540	0.00609	0.00624	0.00354	0.00333	0.00382	0.01021	0.00276	0.00235
	H-S4	0.01868	0.05036	0.02017		0.00754	0.00757	0.00569	0.00581	0.00559	0.00955	0.00580	0.00512
	H-S5	0.03453	0.00287	0.03319	0.05036		0.00256	0.00731	0.00704	0.00700	0.01117	0.00696	0.00639
	H-S6	0.03309	0.00430	0.03463	0.05036	0.00430		0.00725	0.00694	0.00712	0.01108	0.00685	0.00650
	H-S7	0.01009	0.04185	0.01010	0.02305	0.04473	0.04329		0.00240	0.00342	0.00997	0.00238	0.00334
	H-S8	0.00865	0.04040	0.00866	0.02450	0.04040	0.03896	0.00432		0.00258	0.01011	0.00198	0.00300
	H-S9	0.01153	0.04329	0.01154	0.02450	0.04040	0.04185	0.01009	0.00576		0.00983	0.00263	0.00292
	H-S10	0.08514	0.11705	0.08526	0.07648	0.11416	0.11272	0.07792	0.07937	0.07648		0.01015	0.00988
	H-S11	0.00576	0.03752	0.00577	0.02450	0.04040	0.03896	0.00432	0.00288	0.00576	0.08225		0.00241
	H-S12	0.00288	0.03463	0.00432	0.01873	0.03463	0.03608	0.00866	0.00722	0.00722	0.08092	0.00433
C.	ITS2	H-I1	H-I2	H-I3	H-I4	H-I5	H-I6	H-I7	H-I8	H-I9	H-I10	H-I11	H-I12
	H-I1		0.01453	0.01479	0.01462	0.01401	0.01398	0.01441	0.01400	0.01459	0.01611	0.01619	0.01650
	H-I2	0.23468		0.00481	0.00511	0.00869	0.00925	0.00637	0.00722	0.00639	0.01456	0.01515	0.01526
	H-I3	0.24183	0.02188		0.00411	0.00825	0.00894	0.00553	0.00665	0.00570	0.01483	0.01541	0.01536
	H-I4	0.22775	0.02604	0.01432		0.00761	0.00830	0.00385	0.00552	0.00394	0.01483	0.01536	0.01534
	H-I5	0.21586	0.07320	0.06545	0.05366		0.00659	0.00694	0.00597	0.00733	0.01465	0.01497	0.01511
	H-I6	0.21586	0.08497	0.07853	0.06675	0.04161		0.00785	0.00741	0.00798	0.01532	0.01520	0.01540
	H-I7	0.21977	0.03660	0.02618	0.01309	0.04161	0.05592		0.00420	0.00306	0.01466	0.01528	0.01520
	H-I8	0.21456	0.04967	0.03927	0.02618	0.02991	0.04941	0.01430		0.00498	0.01433	0.01496	0.01479
	H-I9	0.22585	0.03665	0.02621	0.01311	0.04830	0.06136	0.00783	0.02089		0.01478	0.01540	0.01528
	H-I10	0.41545	0.28287	0.27963	0.27540	0.29491	0.29491	0.27212	0.27480	0.27346		0.00714	0.00636
	H-I11	0.42231	0.29801	0.29482	0.29067	0.30882	0.31818	0.28610	0.29011	0.28877	0.04261		0.00799
	H-I12	0.42629	0.29576	0.29122	0.28838	0.31016	0.31016	0.28476	0.28877	0.28648	0.03513	0.05757
