# Supplementary material for: Integrative Insight into Relationships between Florivorous Thrips Haplothrips leucanthemi and H. niger (Insecta, Thysanoptera)
Source: Insects. 2022 Mar 11;13(3):279. doi: 10.3390/insects13030279 (PMC8950692; doi:10.3390/insects13030279)
Supplement: Supplementary file 1 [file insects-13-00279-s001.zip › Table S3.xlsx]

## Sheet: Arkusz1
Table S3. Mean values of p-distance (below the diagonal) and standard error (above the diagonal) for mitochondrial COI haplotypes identified for Haplothrips species. COI sequence for Thrips tabaci was used as an outgroup.
	H. aculeatus	H. andresi	H. bagrolis	H. cenchricola	H. dianthinus	H. distinguendus	H. froggatti	H. ganglbaueri	H. globiceps	H. gowdeyi	H. jasionis	H. kermanensis	H. leucanthemi	H. niger	H. reuteri	H. setiger	H. statices	H. subtilissimus	H. tenuipennis	H. tritici	H. verbasci
H. aculeatus		0.0173379	0.0134622	0.017579	0.0170456	0.0179488	0.0148817	0.0138665	0.0147592	0.0161275	0.0159048	0.0171688	0.0162968	0.0163995	0.0157596	0.0160964	0.015903	0.0142568	0.0147034	0.0163736	0.0173158
H. andresi	0.160192		0.0147693	0.0162913	0.0163295	0.0165444	0.0158549	0.0173924	0.0174366	0.0121666	0.0142832	0.016534	0.0150672	0.0153096	0.0147663	0.0142662	0.0146018	0.0173428	0.0166118	0.0142269	0.016064
H. bagrolis	0.124567	0.133125		0.0142468	0.0150143	0.0161985	0.0140167	0.0123551	0.0147839	0.0134363	0.0134249	0.014545	0.0143227	0.0145516	0.0146994	0.0133067	0.0137123	0.0137882	0.0135107	0.0138276	0.0151474
H. cenchricola	0.165192	0.11	0.13		0.0175705	0.015461	0.0156643	0.0170637	0.0175167	0.0145	0.0150221	0.013622	0.0149243	0.015206	0.0168194	0.0132158	0.0146369	0.0173059	0.0161645	0.0148618	0.0159154
H. dianthinus	0.148846	0.12	0.13875	0.1425		0.0162624	0.0162999	0.0176088	0.0166441	0.0145347	0.0139472	0.0169609	0.0143371	0.0146029	0.0119641	0.013551	0.0139175	0.0166294	0.016859	0.014106	0.0152801
H. distinguendus	0.165769	0.125	0.15625	0.115	0.125		0.0169868	0.0179156	0.0175716	0.0147942	0.0146918	0.0169828	0.014607	0.0149446	0.0155078	0.0133131	0.0141864	0.0170117	0.0178786	0.0142826	0.0131402
H. froggatti	0.120385	0.1175	0.12	0.1125	0.12	0.1375		0.015383	0.0155774	0.0149583	0.0150358	0.0160586	0.0155813	0.0159226	0.0157096	0.0145528	0.0148572	0.0154595	0.015453	0.0153134	0.0166031
H. ganglbaueri	0.095312	0.140056	0.100625	0.135278	0.1375	0.152722	0.107611		0.0150637	0.0150193	0.0163677	0.0175649	0.0167364	0.016947	0.0170054	0.0156589	0.0161691	0.0146231	0.0149357	0.0168378	0.0168991
H. globiceps	0.108654	0.145	0.13	0.1525	0.135	0.1575	0.11	0.110222		0.0160426	0.0160098	0.0172184	0.0161067	0.0162782	0.0167305	0.0156954	0.015664	0.0110447	0.0152439	0.0162858	0.0176538
H. gowdeyi	0.167308	0.10125	0.143125	0.135	0.1375	0.1425	0.14125	0.136528	0.15625		0.0124197	0.014144	0.0126757	0.0129286	0.01343	0.0122353	0.012297	0.0152088	0.0155318	0.0130923	0.0136886
H. jasionis	0.121538	0.0975	0.111875	0.11	0.1	0.1	0.1025	0.109833	0.1125	0.11		0.0150754	0.00926848	0.00968722	0.0143708	0.00758989	0.0085153	0.0158919	0.0149787	0.00879374	0.0144896
H. kermanensis	0.149808	0.125	0.120625	0.08	0.1375	0.14	0.1275	0.142389	0.145	0.135	0.1075		0.0152529	0.0155219	0.0162192	0.0146747	0.0149773	0.0174326	0.0171664	0.0152982	0.0163908
H. leucanthemi	0.134481	0.110603	0.12518	0.110259	0.108736	0.0943678	0.115661	0.12519	0.123477	0.117399	0.0431609	0.111034		0.00213719	0.0143194	0.00794787	0.00539416	0.0157796	0.0161717	0.00906622	0.0136352
H. niger	0.133846	0.11	0.124375	0.11	0.1075	0.0975	0.115	0.124833	0.1225	0.11625	0.0425	0.11	0.00543103		0.0147067	0.00844627	0.00572214	0.0159355	0.0163688	0.00945195	0.0141109
H. reuteri	0.142596	0.10875	0.142135	0.134375	0.07375	0.113333	0.114792	0.136148	0.147708	0.125938	0.103958	0.138958	0.104001	0.106875		0.0141054	0.0136371	0.0160529	0.0165618	0.0140411	0.0152021
H. setiger	0.126374	0.0964286	0.111964	0.0892857	0.0992857	0.0828571	0.101429	0.10396	0.113571	0.106786	0.0292857	0.101786	0.0348276	0.0346429	0.0990179		0.00733101	0.0153795	0.0153597	0.008138	0.0132696
H. statices	0.12656	0.0991667	0.115	0.102778	0.0988889	0.0902778	0.103611	0.114062	0.115278	0.109583	0.0352778	0.102778	0.0173914	0.015	0.0950694	0.0280556		0.0153535	0.015743	0.00829002	0.0132697
H. subtilissimus	0.100769	0.1375	0.119375	0.15	0.135	0.1475	0.11	0.100278	0.055	0.14625	0.11	0.1475	0.111667	0.11	0.135208	0.107143	0.104167		0.0145014	0.0157081	0.017202
H. tenuipennis	0.108894	0.135125	0.11475	0.12275	0.135375	0.147875	0.112875	0.100033	0.10525	0.152875	0.102875	0.137875	0.120944	0.120375	0.141417	0.107821	0.112319	0.092625		0.0163329	0.0174142
H. tritici	0.130385	0.095	0.118125	0.105	0.1	0.0875	0.1125	0.119889	0.12	0.11625	0.035	0.1075	0.0386207	0.0375	0.101458	0.0321429	0.0297222	0.1075	0.117875		0.013945
H. verbasci	0.151923	0.12	0.14125	0.1175	0.11	0.0725	0.1325	0.135389	0.1525	0.1275	0.0925	0.13	0.0798276	0.0825	0.115625	0.0767857	0.0758333	0.145	0.140375	0.085
