# Supplementary material for: Integrative Insight into Relationships between Florivorous Thrips Haplothrips leucanthemi and H. niger (Insecta, Thysanoptera)
Source: Insects. 2022 Mar 11;13(3):279. doi: 10.3390/insects13030279 (PMC8950692; doi:10.3390/insects13030279)
Supplement: Supplementary file 1 [file insects-13-00279-s001.zip › Table S4.xlsx]

## Sheet: Arkusz1
Table S4. The relative abundance of microbial 16S rDNA sequences at different taxonomic levels.
Kingdom	Phylum	Class	Order	Family	Genus	Species	HL-POL.1	HL-B2.1	HL-B2.2	HL-B2.3	HL-B2.4	HL-B5.1	HL-B5.2	HL-B5.3	HL-B5.4	HL-B5.5	HL-B9.1	HL-B9.2	HL-B9.3	HN-B.2	HN-B.3	HN-B.5	HN-C.1	HN-C.2	HN-Z.1	HN-Z.3
Archaea	Euryarchaeota	Methanobacteria	Methanobacteriales	Methanobacteriaceae	Methanosphaera	Ambiguous_taxa	0	0.0001	0	0	0	0	0	0	0	0	0	0	0	0	0	0	0	0	0	0
Bacteria	Acidobacteria	Acidobacteriia	Acidobacteriales	Acidobacteriaceae (Subgroup 1)	Acidipila	-	0	0	0	0	0	0	0	0	0	0	0	0	0	0	0	0	0	0	0.0059	0
Bacteria	Acidobacteria	Acidobacteriia	Acidobacteriales	Acidobacteriaceae (Subgroup 1)	uncultured	-	0	0	0	0	0	0	0	0	0	0	0	0	0	0	0	0	0	0	0	0
Bacteria	Acidobacteria	Blastocatellia (Subgroup 4)	Blastocatellales	Blastocatellaceae	uncultured	Ambiguous_taxa	0	0	0	0	0	0	0	0	0	0	0	0	0	0	0.0015	0	0	0	0	0
Bacteria	Acidobacteria	Subgroup 11	uncultured bacterium	uncultured bacterium	uncultured bacterium	uncultured bacterium	0.0008	0	0	0	0	0	0	0	0	0	0	0	0	0	0	0	0	0	0	0
Bacteria	Acidobacteria	Subgroup 6	Unknown Order	Unknown Family	Luteitalea	Ambiguous_taxa	0	0	0	0	0	0	0	0	0	0	0	0	0	0.0009	0	0	0	0	0	0
Bacteria	Acidobacteria	Subgroup 6	metagenome	metagenome	metagenome	metagenome	0	0	0	0	0	0	0	0.0083	0	0	0	0	0	0	0	0	0	0	0	0
Bacteria	Acidobacteria	Subgroup 6	-	-	-	-	0	0	0	0	0.0081	0	0	0	0	0	0	0	0	0	0	0	0	0.0013	0.0097	0
Bacteria	Acidobacteria	Thermoanaerobaculia	Thermoanaerobaculales	Thermoanaerobaculaceae	Subgroup 10	metagenome	0	0	0	0	0	0	0	0	0.0001	0	0	0	0	0	0	0	0	0	0	0
Bacteria	Actinobacteria	Acidimicrobiia	IMCC26256	-	-	-	0	0	0	0	0.0084	0	0	0	0	0	0	0	0	0	0	0	0	0	0	0
Bacteria	Actinobacteria	Acidimicrobiia	Microtrichales	Iamiaceae	Iamia	-	0	0.0049	0	0	0	0	0	0	0	0	0	0	0	0	0	0	0	0	0	0
Bacteria	Actinobacteria	Acidimicrobiia	Microtrichales	Ilumatobacteraceae	uncultured	metagenome	0	0	0	0	0	0	0	0	0	0	0	0	0	0	0	0	0	0	0	0
Bacteria	Actinobacteria	Acidimicrobiia	Microtrichales	uncultured	uncultured Actinomycetales bacterium	uncultured Actinomycetales bacterium	0	0	0	0	0	0	0	0	0	0	0	0	0	0	0.0041	0	0	0	0	0
Bacteria	Actinobacteria	Acidimicrobiia	Microtrichales	uncultured	uncultured bacterium	uncultured bacterium	0	0.0001	0	0	0	0	0	0	0	0	0	0	0	0	0	0	0	0	0	0
Bacteria	Actinobacteria	Acidimicrobiia	Microtrichales	uncultured	-	-	0	0.0008	0	0	0	0	0	0	0	0	0	0	0.0005	0	0	0	0	0	0	0
Bacteria	Actinobacteria	Acidimicrobiia	uncultured	-	-	-	0	0	0	0	0	0.0002	0	0	0	0	0	0	0	0	0	0	0	0	0	0.0031
Bacteria	Actinobacteria	Actinobacteria	Actinomycetales	Actinomycetaceae	Actinomyces	Actinomyces sp. oral taxon 448 str. F0400	0	0	0	0	0	0	0	0	0	0	0	0	0	0	0.0008	0	0	0	0	0
Bacteria	Actinobacteria	Actinobacteria	Actinomycetales	Actinomycetaceae	Actinomyces	unidentified	0	0	0	0.0001	0	0	0	0	0	0	0	0	0.0001	0	0	0	0	0	0	0
Bacteria	Actinobacteria	Actinobacteria	Actinomycetales	Actinomycetaceae	Actinomyces	-	0	0	0	0.0004	0.0068	0	0	0	0	0	0	0.0009	0	0	0	0.0019	0.002	0	0.0023	0
Bacteria	Actinobacteria	Actinobacteria	Actinomycetales	Actinomycetaceae	Flaviflexus	uncultured bacterium	0	0.0007	0	0	0	0	0	0	0	0	0	0	0	0	0	0	0	0	0	0
Bacteria	Actinobacteria	Actinobacteria	Bifidobacteriales	Bifidobacteriaceae	Bifidobacterium	Bifidobacterium bifidum	0	0	0	0.0007	0	0	0	0	0	0	0	0	0	0	0	0	0	0	0	0
Bacteria	Actinobacteria	Actinobacteria	Bifidobacteriales	Bifidobacteriaceae	Bifidobacterium	Bifidobacterium dentium	0	0	0	0.0004	0	0	0	0	0	0	0	0	0	0	0	0	0	0	0	0
Bacteria	Actinobacteria	Actinobacteria	Bifidobacteriales	Bifidobacteriaceae	Bifidobacterium	Bifidobacterium longum subsp. longum	0	0	0	0.0016	0	0	0	0	0	0.0009	0	0.0042	0.0005	0.015	0	0	0	0	0	0.0114
Bacteria	Actinobacteria	Actinobacteria	Bifidobacteriales	Bifidobacteriaceae	Bifidobacterium	-	0	0.0005	0	0.0045	0	0	0	0	0	0.001	0	0	0	0.0138	0	0	0	0	0.0053	0.0134
Bacteria	Actinobacteria	Actinobacteria	Corynebacteriales	Corynebacteriaceae	Ambiguous_taxa	Ambiguous_taxa	0	0.0029	0	0	0	0	0	0	0	0.0007	0	0	0	0	0	0	0	0	0	0
Bacteria	Actinobacteria	Actinobacteria	Corynebacteriales	Corynebacteriaceae	Corynebacterium 1	Ambiguous_taxa	0	0.0095	0	0	0	0	0	0	0	0	0	0	0	0	0	0	0	0	0	0
Bacteria	Actinobacteria	Actinobacteria	Corynebacteriales	Corynebacteriaceae	Corynebacterium 1	Corynebacterium afermentans subsp. afermentans	0	0	0	0	0	0.0001	0	0	0	0	0	0	0	0	0	0	0	0	0	0
Bacteria	Actinobacteria	Actinobacteria	Corynebacteriales	Corynebacteriaceae	Corynebacterium 1	Corynebacterium amycolatum	0	0	0	0	0	0	0	0	0	0	0	0	0	0	0	0	0	0	0.0041	0
Bacteria	Actinobacteria	Actinobacteria	Corynebacteriales	Corynebacteriaceae	Corynebacterium 1	Corynebacterium appendicis CIP 107643	0	0	0	0	0	0	0	0	0	0.0014	0	0	0	0	0	0	0	0	0	0
Bacteria	Actinobacteria	Actinobacteria	Corynebacteriales	Corynebacteriaceae	Corynebacterium 1	Corynebacterium glutamicum	0	0	0	0	0	0	0	0	0	0	0	0	0	0	0	0	0	0	0.0011	0
Bacteria	Actinobacteria	Actinobacteria	Corynebacteriales	Corynebacteriaceae	Corynebacterium 1	Corynebacterium kroppenstedtii	0.0033	0.0006	0	0	0	0	0.0192	0	0	0	0.015	0.0014	0	0.0098	0	0	0	0	0	0
Bacteria	Actinobacteria	Actinobacteria	Corynebacteriales	Corynebacteriaceae	Corynebacterium 1	Corynebacterium marinum DSM 44953	0	0.0123	0	0	0	0	0	0	0	0.0016	0	0	0	0	0	0.0052	0	0.0058	0	0
Bacteria	Actinobacteria	Actinobacteria	Corynebacteriales	Corynebacteriaceae	Corynebacterium 1	Corynebacterium sp.	0	0	0	0	0	0	0	0	0	0	0	0	0.0004	0	0	0.0322	0	0	0	0.0035
Bacteria	Actinobacteria	Actinobacteria	Corynebacteriales	Corynebacteriaceae	Corynebacterium 1	Corynebacterium thomssenii	0	0	0	0	0	0	0	0	0	0	0	0	0.0016	0	0	0	0	0	0	0
Bacteria	Actinobacteria	Actinobacteria	Corynebacteriales	Corynebacteriaceae	Corynebacterium 1	Corynebacterium xerosis	0	0.0024	0	0	0	0	0	0	0	0	0	0	0	0	0	0	0	0	0	0
Bacteria	Actinobacteria	Actinobacteria	Corynebacteriales	Corynebacteriaceae	Corynebacterium 1	-	0	0.0047	0	0.0004	0.0248	0	0.0259	0	0.0001	0.0012	0.0268	0.0014	0.0036	0.0062	0.0015	0.0168	0.0064	0.0014	0.0158	0.0033
Bacteria	Actinobacteria	Actinobacteria	Corynebacteriales	Corynebacteriaceae	Corynebacterium	Ambiguous_taxa	0	0	0	0	0	0	0	0	0.0003	0	0.0046	0	0	0	0	0	0	0	0.0037	0
Bacteria	Actinobacteria	Actinobacteria	Corynebacteriales	Corynebacteriaceae	Corynebacterium	Corynebacterium glucuronolyticum	0	0	0.0005	0	0	0	0	0	0	0	0	0	0	0	0	0	0	0	0	0
Bacteria	Actinobacteria	Actinobacteria	Corynebacteriales	Corynebacteriaceae	Corynebacterium	uncultured bacterium	0	0	0	0	0	0	0	0	0	0	0	0	0	0	0	0.0077	0	0	0	0
Bacteria	Actinobacteria	Actinobacteria	Corynebacteriales	Corynebacteriaceae	Corynebacterium	-	0	0	0	0	0	0	0	0	0	0.0006	0	0	0	0	0	0	0	0	0.0034	0
Bacteria	Actinobacteria	Actinobacteria	Corynebacteriales	Corynebacteriaceae	Lawsonella	uncultured bacterium	0	0.0005	0	0.0006	0.0071	0.0001	0.0266	0.004	0.0003	0.0005	0.0087	0.0032	0.0012	0.0099	0.0033	0	0.006	0	0	0.0015
Bacteria	Actinobacteria	Actinobacteria	Corynebacteriales	Corynebacteriaceae	Lawsonella	-	0	0	0	0	0	0	0.0149	0.0097	0	0	0	0.005	0	0	0.0047	0.0503	0	0	0	0.0059
Bacteria	Actinobacteria	Actinobacteria	Corynebacteriales	Corynebacteriaceae	Turicella	-	0	0	0.0005	0.0004	0	0.0005	0	0.0015	0	0.0013	0.0265	0.0135	0	0	0.0055	0	0.0008	0	0.0072	0
Bacteria	Actinobacteria	Actinobacteria	Corynebacteriales	Corynebacteriaceae	-	-	0	0	0	0	0	0	0	0	0	0	0.0195	0	0.0006	0	0	0	0	0	0	0
Bacteria	Actinobacteria	Actinobacteria	Corynebacteriales	Dietziaceae	Dietzia	Ambiguous_taxa	0	0.002	0	0	0	0	0	0	0	0	0	0	0	0	0	0	0	0	0	0
Bacteria	Actinobacteria	Actinobacteria	Corynebacteriales	Dietziaceae	Dietzia	-	0	0.0114	0.0176	0.0065	0.0176	0.0002	0.0017	0	0	0	0	0	0	0.0013	0	0	0.0017	0	0	0
Bacteria	Actinobacteria	Actinobacteria	Corynebacteriales	Mycobacteriaceae	Mycobacterium	-	0	0.0001	0.0015	0.0007	0	0	0	0	0	0	0	0	0	0	0	0	0	0	0	0
Bacteria	Actinobacteria	Actinobacteria	Corynebacteriales	Nocardiaceae	Gordonia	-	0	0	0.0277	0.0114	0	0	0	0	0	0	0	0	0	0	0	0	0	0	0	0
Bacteria	Actinobacteria	Actinobacteria	Corynebacteriales	Nocardiaceae	Rhodococcus	Rhodococcus corynebacterioides	0	0	0.0015	0.0007	0	0.0001	0	0	0	0	0	0.0026	0	0.0047	0	0	0	0	0	0
Bacteria	Actinobacteria	Actinobacteria	Corynebacteriales	Nocardiaceae	Rhodococcus	Rhodococcus fascians	0	0.0061	0.0277	0.0079	0	0	0	0	0	0	0	0	0	0.019	0	0	0	0	0	0
Bacteria	Actinobacteria	Actinobacteria	Corynebacteriales	Nocardiaceae	Rhodococcus	-	0.012	0.0378	0.0365	0.0061	0	0	0.0166	0.0059	0.0002	0	0	0.0011	0	0	0	0	0	0	0	0
Bacteria	Actinobacteria	Actinobacteria	Corynebacteriales	Nocardiaceae	Williamsia	Ambiguous_taxa	0	0	0.0004	0.0007	0	0	0	0.0022	0	0	0	0	0	0	0	0	0	0	0	0
Bacteria	Actinobacteria	Actinobacteria	Corynebacteriales	Nocardiaceae	Williamsia	-	0	0	0	0.0005	0	0	0	0	0	0	0	0	0.0003	0	0	0	0	0	0	0
Bacteria	Actinobacteria	Actinobacteria	Corynebacteriales	Tsukamurellaceae	Tsukamurella	Ambiguous_taxa	0	0.0009	0.0053	0.0037	0	0	0	0	0	0	0	0	0	0	0	0	0	0	0	0
Bacteria	Actinobacteria	Actinobacteria	Corynebacteriales	Tsukamurellaceae	Tsukamurella	-	0	0	0	0	0	0	0	0	0	0	0	0	0	0	0	0	0	0	0	0
Bacteria	Actinobacteria	Actinobacteria	Frankiales	Frankiaceae	Jatrophihabitans	Ambiguous_taxa	0	0	0	0	0	0	0	0	0	0	0	0	0	0	0	0	0.0021	0	0	0
Bacteria	Actinobacteria	Actinobacteria	Frankiales	Frankiaceae	Jatrophihabitans	-	0	0	0	0	0	0	0	0.0003	0	0	0	0	0	0	0	0	0	0	0	0
Bacteria	Actinobacteria	Actinobacteria	Frankiales	Geodermatophilaceae	Blastococcus	-	0	0	0	0	0	0	0	0	0	0	0	0	0	0	0	0	0	0	0.0058	0
Bacteria	Actinobacteria	Actinobacteria	Frankiales	Geodermatophilaceae	Geodermatophilus	-	0	0	0	0	0	0	0	0	0	0	0	0	0	0	0	0	0.0036	0	0	0
Bacteria	Actinobacteria	Actinobacteria	Frankiales	Geodermatophilaceae	Modestobacter	-	0	0	0	0	0	0	0	0	0	0	0	0	0	0.0006	0	0	0	0	0	0
Bacteria	Actinobacteria	Actinobacteria	Micrococcales	Bogoriellaceae	Georgenia	uncultured bacterium	0	0.0004	0	0	0	0	0	0	0	0	0	0	0	0	0	0	0	0	0	0
Bacteria	Actinobacteria	Actinobacteria	Micrococcales	Bogoriellaceae	Georgenia	-	0	0	0	0	0	0	0	0	0	0	0	0	0	0	0	0	0	0	0.0041	0
Bacteria	Actinobacteria	Actinobacteria	Micrococcales	Brevibacteriaceae	Brevibacterium	uncultured bacterium	0	0	0	0	0	0	0.0024	0	0	0	0	0	0.0005	0	0	0	0	0	0	0
Bacteria	Actinobacteria	Actinobacteria	Micrococcales	Brevibacteriaceae	Brevibacterium	-	0	0.0003	0	0.0002	0	0	0	0	0	0	0	0	0	0	0	0	0	0	0	0
Bacteria	Actinobacteria	Actinobacteria	Micrococcales	Cellulomonadaceae	Actinotalea	uncultured bacterium	0	0.0007	0	0	0	0	0	0	0	0	0	0	0	0	0	0	0	0	0	0
Bacteria	Actinobacteria	Actinobacteria	Micrococcales	Cellulomonadaceae	Actinotalea	-	0	0.0002	0	0	0	0	0	0	0	0	0	0	0	0	0	0	0	0	0	0
Bacteria	Actinobacteria	Actinobacteria	Micrococcales	Cellulomonadaceae	Cellulomonas	-	0	0.0025	0	0	0	0	0	0	0	0	0	0	0	0	0	0	0	0	0	0
Bacteria	Actinobacteria	Actinobacteria	Micrococcales	Demequinaceae	Demequina	uncultured bacterium	0	0.001	0	0	0	0	0	0	0	0	0	0	0	0	0	0	0	0	0	0
Bacteria	Actinobacteria	Actinobacteria	Micrococcales	Dermabacteraceae	Brachybacterium	-	0	0	0.0018	0.0007	0	0	0.0132	0	0	0	0	0.0021	0	0	0	0	0	0	0	0
Bacteria	Actinobacteria	Actinobacteria	Micrococcales	Dermabacteraceae	Dermabacter	Dermabacter hominis	0	0	0	0	0	0	0	0	0	0	0	0	0	0	0	0.0001	0	0	0	0
Bacteria	Actinobacteria	Actinobacteria	Micrococcales	Intrasporangiaceae	Ornithinicoccus	uncultured bacterium	0	0.0028	0	0	0.0063	0	0	0	0.0006	0.0017	0	0	0	0	0	0.0085	0	0	0	0
Bacteria	Actinobacteria	Actinobacteria	Micrococcales	Intrasporangiaceae	Ornithinimicrobium	Ambiguous_taxa	0	0	0.001	0	0	0	0	0	0	0	0	0	0	0	0	0	0	0	0	0.0014
Bacteria	Actinobacteria	Actinobacteria	Micrococcales	Intrasporangiaceae	Ornithinimicrobium	-	0	0.003	0.0008	0.0014	0.0092	0	0.0189	0	0.0006	0	0	0	0	0.003	0.0038	0.0131	0.0092	0	0	0
Bacteria	Actinobacteria	Actinobacteria	Micrococcales	Intrasporangiaceae	Tetrasphaera	-	0	0.0033	0	0	0	0	0	0	0	0	0	0	0	0	0	0	0	0	0	0
Bacteria	Actinobacteria	Actinobacteria	Micrococcales	Intrasporangiaceae	-	-	0	0.0101	0	0	0.0041	0	0	0	0	0.0008	0	0.0012	0	0	0	0.004	0	0	0	0
Bacteria	Actinobacteria	Actinobacteria	Micrococcales	Jonesiaceae	Jonesia	Ambiguous_taxa	0	0.0001	0	0	0	0	0	0	0	0	0	0	0	0	0	0	0	0	0	0
Bacteria	Actinobacteria	Actinobacteria	Micrococcales	Microbacteriaceae	Agrococcus	Ambiguous_taxa	0	0	0.0001	0	0	0	0	0	0	0	0	0	0	0	0	0	0	0	0	0
Bacteria	Actinobacteria	Actinobacteria	Micrococcales	Microbacteriaceae	Agrococcus	-	0	0.0007	0	0	0	0	0	0	0	0	0	0	0	0	0	0	0	0	0	0
Bacteria	Actinobacteria	Actinobacteria	Micrococcales	Microbacteriaceae	Curtobacterium	Ambiguous_taxa	0	0	0	0.0004	0	0	0	0	0	0	0	0	0	0.0012	0	0	0	0	0	0
Bacteria	Actinobacteria	Actinobacteria	Micrococcales	Microbacteriaceae	Curtobacterium	Curtobacterium sp.	0.0025	0	0	0	0	0	0	0	0	0	0	0	0	0	0	0	0	0	0	0
Bacteria	Actinobacteria	Actinobacteria	Micrococcales	Microbacteriaceae	Curtobacterium	-	0	0.001	0	0.0009	0.0129	0	0	0	0	0	0	0	0	0.0078	0	0	0	0	0	0
Bacteria	Actinobacteria	Actinobacteria	Micrococcales	Microbacteriaceae	Frigoribacterium	Ambiguous_taxa	0	0	0.0003	0	0	0	0	0	0	0	0	0	0	0	0	0	0	0	0	0
Bacteria	Actinobacteria	Actinobacteria	Micrococcales	Microbacteriaceae	Gulosibacter	uncultured bacterium	0	0.0034	0	0	0	0	0	0	0	0	0	0	0	0	0	0	0	0	0	0
Bacteria	Actinobacteria	Actinobacteria	Micrococcales	Microbacteriaceae	Leifsonia	Ambiguous_taxa	0	0	0	0	0	0	0	0	0	0	0	0	0	0.0019	0	0	0	0	0.0025	0
Bacteria	Actinobacteria	Actinobacteria	Micrococcales	Microbacteriaceae	Leucobacter	-	0	0.0014	0.0005	0.0011	0	0	0	0	0	0	0	0	0	0	0	0	0	0	0	0
Bacteria	Actinobacteria	Actinobacteria	Micrococcales	Microbacteriaceae	Microbacterium	-	0	0.0013	0.0033	0.0024	0.0014	0	0	0	0	0	0.0078	0.0002	0	0.0004	0.0014	0.0009	0	0.0003	0.0044	0
Bacteria	Actinobacteria	Actinobacteria	Micrococcales	Microbacteriaceae	Pseudoclavibacter	Ambiguous_taxa	0	0	0	0	0	0	0	0	0	0	0	0	0	0	0	0	0	0	0.0025	0
Bacteria	Actinobacteria	Actinobacteria	Micrococcales	Microbacteriaceae	Rathayibacter	Ambiguous_taxa	0	0.0002	0.0004	0.0003	0	0	0	0	0	0	0	0	0	0.0013	0	0	0	0	0	0
Bacteria	Actinobacteria	Actinobacteria	Micrococcales	Microbacteriaceae	-	-	0	0.0005	0.0008	0.0007	0	0	0	0	0	0.0004	0.0045	0	0.0004	0	0	0	0.0034	0	0.002	0
Bacteria	Actinobacteria	Actinobacteria	Micrococcales	Micrococcaceae	Arthrobacter	Arthrobacter agilis	0	0	0	0	0	0	0	0	0	0	0	0	0.0023	0	0	0	0	0	0	0
Bacteria	Actinobacteria	Actinobacteria	Micrococcales	Micrococcaceae	Citricoccus	Ambiguous_taxa	0	0.0005	0	0	0	0	0	0	0	0	0	0	0	0	0	0	0	0	0	0
Bacteria	Actinobacteria	Actinobacteria	Micrococcales	Micrococcaceae	Glutamicibacter	uncultured bacterium	0	0.0034	0	0	0	0	0	0	0	0	0	0	0	0	0	0.0033	0	0	0	0
Bacteria	Actinobacteria	Actinobacteria	Micrococcales	Micrococcaceae	Glutamicibacter	-	0	0.001	0	0	0	0	0	0	0	0	0	0	0	0	0	0	0	0	0	0
Bacteria	Actinobacteria	Actinobacteria	Micrococcales	Micrococcaceae	Kocuria	Kocuria palustris	0	0	0	0	0	0	0	0	0	0.0009	0	0	0	0	0.0061	0	0	0	0.0101	0
Bacteria	Actinobacteria	Actinobacteria	Micrococcales	Micrococcaceae	Kocuria	Kocuria rhizophila	0	0	0.0028	0.0006	0.0085	0	0	0	0	0	0.0081	0.0283	0.0001	0	0.006	0.0181	0	0	0	0.0029
Bacteria	Actinobacteria	Actinobacteria	Micrococcales	Micrococcaceae	Micrococcus	-	0.0048	0.0007	0.0011	0.0006	0	0.0002	0.0132	0.0459	0.0004	0.0015	0.0429	0.022	0.0019	0.0083	0.0042	0.0568	0.0266	0.0021	0	0.0021
Bacteria	Actinobacteria	Actinobacteria	Micrococcales	Micrococcaceae	Rothia	uncultured organism	0	0	0	0	0	0	0	0	0	0	0	0	0	0	0	0	0	0.0015	0	0
Bacteria	Actinobacteria	Actinobacteria	Micrococcales	Micrococcaceae	Rothia	-	0	0	0	0	0	0	0	0	0	0	0	0.004	0	0	0	0.0072	0.0093	0	0.0024	0
Bacteria	Actinobacteria	Actinobacteria	Micrococcales	Micrococcaceae	-	-	0.0028	0	0	0	0	0	0	0	0	0	0	0.0013	0	0	0	0	0	0	0.0027	0
Bacteria	Actinobacteria	Actinobacteria	Micrococcales	Promicromonosporaceae	Cellulosimicrobium	-	0	0.0024	0	0	0	0	0	0	0	0	0	0	0	0	0	0	0	0	0.0017	0
Bacteria	Actinobacteria	Actinobacteria	Micrococcales	Sanguibacteraceae	Sanguibacter	Ambiguous_taxa	0	0.0002	0	0	0	0	0	0	0	0	0	0	0	0	0	0	0	0	0	0
Bacteria	Actinobacteria	Actinobacteria	Micrococcales	-	-	-	0	0.0006	0	0	0	0	0	0	0	0	0	0	0	0	0	0	0	0	0	0
Bacteria	Actinobacteria	Actinobacteria	Micromonosporales	Micromonosporaceae	Stackebrandtia	Stackebrandtia sp. AN130378	0	0	0	0	0	0	0	0	0	0.0012	0	0	0	0	0	0	0	0	0	0
Bacteria	Actinobacteria	Actinobacteria	Micromonosporales	Micromonosporaceae	-	-	0	0	0	0	0	0	0	0	0	0	0	0	0	0	0	0	0	0	0.0063	0
Bacteria	Actinobacteria	Actinobacteria	Propionibacteriales	Nocardioidaceae	Aeromicrobium	Ambiguous_taxa	0	0.0013	0	0	0	0	0	0	0	0	0	0	0	0	0	0	0	0	0	0
Bacteria	Actinobacteria	Actinobacteria	Propionibacteriales	Nocardioidaceae	Aeromicrobium	-	0	0.0003	0.0038	0.0064	0	0	0	0	0	0	0	0	0.0004	0	0	0	0	0	0	0
Bacteria	Actinobacteria	Actinobacteria	Propionibacteriales	Nocardioidaceae	Marmoricola	Ambiguous_taxa	0	0	0	0	0	0	0	0	0	0	0.0056	0	0	0	0	0	0	0	0	0
Bacteria	Actinobacteria	Actinobacteria	Propionibacteriales	Nocardioidaceae	Marmoricola	-	0	0	0	0	0	0	0	0	0	0	0.0091	0	0	0	0	0	0	0	0	0
Bacteria	Actinobacteria	Actinobacteria	Propionibacteriales	Nocardioidaceae	Nocardioides	Nocardioides gilvus	0	0.0008	0	0	0	0	0	0	0	0	0	0	0	0	0	0	0	0	0	0
Bacteria	Actinobacteria	Actinobacteria	Propionibacteriales	Nocardioidaceae	Nocardioides	uncultured bacterium	0	0.0008	0	0	0	0	0	0	0	0	0.01	0	0	0	0	0	0	0	0	0
Bacteria	Actinobacteria	Actinobacteria	Propionibacteriales	Nocardioidaceae	Nocardioides	-	0	0.0097	0.0013	0.0008	0.0085	0.0001	0.037	0	0.0001	0	0.0287	0.0012	0.0003	0	0.0006	0	0.0051	0	0.0028	0
Bacteria	Actinobacteria	Actinobacteria	Propionibacteriales	Propionibacteriaceae	Cutibacterium	Ambiguous_taxa	0	0	0	0	0	0	0	0	0	0	0.0001	0	0	0	0	0	0	0	0	0
Bacteria	Actinobacteria	Actinobacteria	Propionibacteriales	Propionibacteriaceae	Cutibacterium	Propionibacterium sp. KPL1844	0.0011	0.0003	0	0	0.0056	0	0.0175	0	0	0.0007	0	0.0008	0.0003	0	0.0018	0	0	0.0002	0	0.0002
Bacteria	Actinobacteria	Actinobacteria	Propionibacteriales	Propionibacteriaceae	Cutibacterium	[Propionibacterium] humerusii P08	0.0007	0.0003	0	0	0	0	0	0	0	0	0	0.0003	0	0	0	0	0	0	0	0
Bacteria	Actinobacteria	Actinobacteria	Propionibacteriales	Propionibacteriaceae	Cutibacterium	-	0.0167	0.0012	0.0023	0.002	0.0176	0.0008	0.1172	0.0381	0.0014	0.0034	0.058	0.028	0.003	0.083	0.0378	0.1451	0.0122	0.0035	0.0285	0.0041
Bacteria	Actinobacteria	Actinobacteria	Propionibacteriales	Propionibacteriaceae	Friedmanniella	-	0	0	0	0	0	0	0	0	0	0	0	0	0	0	0	0	0	0.0004	0	0
Bacteria	Actinobacteria	Actinobacteria	Propionibacteriales	Propionibacteriaceae	Ponticoccus sp. MM4	Ponticoccus sp. MM4	0	0	0	0	0	0	0	0	0	0	0	0	0	0	0	0	0	0	0	0.0011
Bacteria	Actinobacteria	Actinobacteria	Propionibacteriales	Propionibacteriaceae	Propioniciclava	uncultured bacterium	0	0.0006	0	0	0	0	0	0	0	0	0	0	0	0.0005	0.0002	0.0017	0	0.0006	0.0007	0
Bacteria	Actinobacteria	Actinobacteria	Propionibacteriales	Propionibacteriaceae	Tessaracoccus	uncultured bacterium	0	0.0014	0	0	0	0	0	0	0	0	0	0	0	0	0	0	0.0002	0.0006	0	0
Bacteria	Actinobacteria	Actinobacteria	Pseudonocardiales	Pseudonocardiaceae	Actinomycetospora	-	0	0	0	0	0.0069	0	0	0	0	0	0	0	0	0	0	0	0	0	0	0
Bacteria	Actinobacteria	Actinobacteria	Pseudonocardiales	Pseudonocardiaceae	Lechevalieria	Ambiguous_taxa	0.0037	0	0	0	0	0	0	0	0	0	0	0	0	0	0	0	0	0	0	0
Bacteria	Actinobacteria	Actinobacteria	Pseudonocardiales	Pseudonocardiaceae	Pseudonocardia	-	0	0.0072	0.0326	0.0064	0	0	0.0086	0	0	0	0	0	0	0	0	0	0	0	0	0
Bacteria	Actinobacteria	Actinobacteria	Streptomycetales	Streptomycetaceae	Streptomyces	Streptomyces avicenniae	0	0	0	0	0	0	0	0	0	0	0	0	0	0	0	0	0	0	0.0047	0
Bacteria	Actinobacteria	Actinobacteria	Streptomycetales	Streptomycetaceae	Streptomyces	Streptomyces sp. HBUE20205	0	0	0	0	0	0	0	0	0.0001	0	0	0	0	0	0	0	0	0	0	0
Bacteria	Actinobacteria	Actinobacteria	Streptomycetales	Streptomycetaceae	Streptomyces	-	0	0	0.0008	0	0	0	0	0	0	0.0006	0	0.0015	0	0	0	0.0001	0	0.0007	0	0
Bacteria	Actinobacteria	Actinobacteria	Streptomycetales	Streptomycetaceae	-	-	0	0	0	0	0	0	0	0	0.0004	0	0	0	0	0	0	0	0	0	0	0
Bacteria	Actinobacteria	Actinobacteria	Streptosporangiales	Streptosporangiaceae	Microbispora	-	0	0	0	0	0	0	0	0	0	0	0	0	0	0	0	0.0077	0	0	0	0
Bacteria	Actinobacteria	Coriobacteriia	Coriobacteriales	Atopobiaceae	Coriobacteriaceae UCG-003	uncultured bacterium	0	0	0	0.0006	0	0	0	0	0	0	0	0.0031	0	0	0	0	0	0	0	0
Bacteria	Actinobacteria	Coriobacteriia	Coriobacteriales	Atopobiaceae	Libanicoccus	uncultured bacterium	0	0	0	0.0001	0	0	0	0	0	0	0	0	0	0	0	0	0	0	0	0
Bacteria	Actinobacteria	Coriobacteriia	Coriobacteriales	Atopobiaceae	Olsenella	uncultured rumen bacterium	0	0	0	0	0	0	0	0	0	0	0	0	0	0.0027	0	0	0	0	0	0
Bacteria	Actinobacteria	Coriobacteriia	Coriobacteriales	Atopobiaceae	Olsenella	-	0	0	0.0004	0.0009	0	0.0003	0	0	0	0	0	0	0	0	0	0	0	0	0	0
Bacteria	Actinobacteria	Coriobacteriia	Coriobacteriales	Atopobiaceae	metagenome	metagenome	0	0	0	0	0	0	0	0	0	0	0	0	0	0	0	0	0	0	0	0.003
Bacteria	Actinobacteria	Coriobacteriia	Coriobacteriales	Coriobacteriaceae	Collinsella	Ambiguous_taxa	0	0	0	0.0002	0	0	0	0	0	0	0	0	0	0	0	0	0	0	0	0
Bacteria	Actinobacteria	Coriobacteriia	Coriobacteriales	Coriobacteriaceae	Collinsella	uncultured bacterium	0	0	0	0.0011	0	0	0	0	0	0	0	0	0	0	0	0	0	0	0	0.0015
Bacteria	Actinobacteria	Coriobacteriia	Coriobacteriales	Coriobacteriaceae	Collinsella	-	0	0	0.0004	0.0011	0	0	0	0	0	0	0	0	0	0	0	0	0	0	0	0
Bacteria	Actinobacteria	Coriobacteriia	Coriobacteriales	Eggerthellaceae	Adlercreutzia	uncultured bacterium	0	0	0	0	0	0	0	0	0	0	0	0	0	0.0026	0	0	0	0	0	0
Bacteria	Actinobacteria	Coriobacteriia	Coriobacteriales	Eggerthellaceae	Enterorhabdus	uncultured bacterium	0	0	0	0	0	0.0001	0	0	0	0	0	0.0019	0	0	0	0	0	0	0	0
Bacteria	Actinobacteria	Coriobacteriia	Coriobacteriales	Eggerthellaceae	Gordonibacter	Ambiguous_taxa	0	0	0	0	0	0	0	0	0	0	0	0	0	0	0	0	0	0	0	0.0026
Bacteria	Actinobacteria	Coriobacteriia	Coriobacteriales	Eggerthellaceae	Parvibacter	uncultured bacterium	0	0	0	0.0005	0	0	0	0	0	0	0	0	0	0	0	0	0	0	0	0
Bacteria	Actinobacteria	Coriobacteriia	Coriobacteriales	Eggerthellaceae	Senegalimassilia	uncultured bacterium	0	0	0	0.0008	0	0	0	0	0	0	0	0	0	0	0	0	0	0	0	0
Bacteria	Actinobacteria	Coriobacteriia	Coriobacteriales	Eggerthellaceae	Slackia	-	0	0	0	0	0	0	0	0	0	0	0	0	0	0	0	0	0	0	0	0.0014
Bacteria	Actinobacteria	Coriobacteriia	Coriobacteriales	Eggerthellaceae	uncultured	uncultured bacterium	0	0	0	0	0	0	0	0	0	0	0	0	0	0.0002	0	0	0	0	0	0
Bacteria	Actinobacteria	Coriobacteriia	OPB41	uncultured Actinobacteridae bacterium	uncultured Actinobacteridae bacterium	uncultured Actinobacteridae bacterium	0	0	0	0	0	0	0	0	0	0	0	0	0	0	0	0.0055	0	0	0	0
Bacteria	Actinobacteria	Thermoleophilia	Gaiellales	uncultured	-	-	0	0	0.0007	0	0	0	0	0.012	0	0	0	0	0	0	0	0	0	0	0	0
Bacteria	Actinobacteria	Thermoleophilia	Solirubrobacterales	67-14	metagenome	metagenome	0	0	0	0	0	0	0	0	0	0	0	0	0	0	0	0	0.0064	0	0	0
Bacteria	Actinobacteria	Thermoleophilia	Solirubrobacterales	67-14	-	-	0.0039	0	0	0	0	0	0	0	0	0	0	0	0	0	0.0014	0	0	0	0	0
Bacteria	Actinobacteria	Thermoleophilia	Solirubrobacterales	Solirubrobacteraceae	Conexibacter	-	0	0	0.0005	0	0	0	0	0	0	0	0	0	0	0	0	0	0	0	0	0
Bacteria	Actinobacteria	Thermoleophilia	Solirubrobacterales	Solirubrobacteraceae	Patulibacter	Ambiguous_taxa	0.0082	0.0008	0.0032	0.0007	0	0	0	0	0	0	0	0	0	0	0	0	0	0	0	0
Bacteria	Actinobacteria	-	-	-	-	-	0	0	0	0	0	0	0	0	0	0	0	0	0	0	0.0012	0	0	0	0	0
Bacteria	Armatimonadetes	Armatimonadia	Armatimonadales	uncultured soil bacterium	uncultured soil bacterium	uncultured soil bacterium	0	0	0	0	0	0	0	0	0	0	0.0059	0	0	0	0	0	0	0	0	0
Bacteria	Armatimonadetes	Fimbriimonadia	Fimbriimonadales	Fimbriimonadaceae	-	-	0.0018	0	0	0	0	0	0	0	0	0	0	0	0	0	0	0	0	0	0	0
Bacteria	Bacteroidetes	Bacteroidia	Bacteroidales	Bacteroidaceae	Bacteroides	Bacteroides dorei	0	0	0.0012	0.005	0	0.0004	0	0	0.0004	0	0	0.0028	0	0	0.0013	0	0	0	0	0.0373
Bacteria	Bacteroidetes	Bacteroidia	Bacteroidales	Bacteroidaceae	Bacteroides	Bacteroides eggerthii DSM 20697	0	0	0	0	0	0	0	0	0	0	0	0	0	0.0022	0	0	0	0	0	0
Bacteria	Bacteroidetes	Bacteroidia	Bacteroidales	Bacteroidaceae	Bacteroides	Bacteroides fragilis	0	0	0	0.0002	0	0	0	0	0	0	0	0	0	0	0	0	0	0	0	0
Bacteria	Bacteroidetes	Bacteroidia	Bacteroidales	Bacteroidaceae	Bacteroides	Bacteroides massiliensis B84634 = Timone 84634 = DSM 17679 = JCM 13223	0	0	0	0.0021	0	0.0001	0	0	0	0	0	0	0	0	0	0	0	0	0	0.0061
Bacteria	Bacteroidetes	Bacteroidia	Bacteroidales	Bacteroidaceae	Bacteroides	Bacteroides plebeius	0	0	0	0.0009	0	0.0001	0	0	0	0	0	0	0	0	0	0	0	0	0	0
Bacteria	Bacteroidetes	Bacteroidia	Bacteroidales	Bacteroidaceae	Bacteroides	Bacteroides stercoris CC31F	0	0	0	0.0014	0	0	0	0	0	0	0	0	0.0002	0	0	0	0	0	0	0.0075
Bacteria	Bacteroidetes	Bacteroidia	Bacteroidales	Bacteroidaceae	Bacteroides	Bacteroides thetaiotaomicron	0	0	0	0.0003	0	0	0	0	0	0	0	0	0	0	0	0	0	0	0	0
Bacteria	Bacteroidetes	Bacteroidia	Bacteroidales	Bacteroidaceae	Bacteroides	Bacteroides uniformis	0	0	0	0.0066	0	0.0002	0	0	0	0	0	0.0034	0	0	0	0	0	0	0	0.025
Bacteria	Bacteroidetes	Bacteroidia	Bacteroidales	Bacteroidaceae	Bacteroides	bacterium 'New Zealand B'	0	0	0	0.0012	0	0	0	0	0	0	0	0	0	0	0	0	0	0	0	0
Bacteria	Bacteroidetes	Bacteroidia	Bacteroidales	Bacteroidaceae	Bacteroides	gut metagenome	0	0	0	0.0034	0	0	0	0	0	0	0	0	0	0	0	0	0	0	0	0.0019
Bacteria	Bacteroidetes	Bacteroidia	Bacteroidales	Bacteroidaceae	Bacteroides	uncultured bacterium	0	0	0	0.0016	0	0	0.0008	0	0	0	0.0058	0	0	0	0	0	0	0	0	0.0035
Bacteria	Bacteroidetes	Bacteroidia	Bacteroidales	Bacteroidaceae	Bacteroides	-	0	0	0.0007	0.0143	0	0	0	0	0	0	0	0.0018	0	0	0.0021	0	0	0	0	0.0323
Bacteria	Bacteroidetes	Bacteroidia	Bacteroidales	Barnesiellaceae	Barnesiella	uncultured bacterium	0	0	0	0.0005	0	0	0	0	0	0	0	0	0	0	0	0	0	0	0	0
Bacteria	Bacteroidetes	Bacteroidia	Bacteroidales	Barnesiellaceae	Barnesiella	-	0	0	0	0.0023	0	0	0	0	0	0	0	0	0	0.0039	0	0	0	0	0	0.0059
Bacteria	Bacteroidetes	Bacteroidia	Bacteroidales	Barnesiellaceae	Coprobacter	uncultured organism	0	0	0	0.0005	0	0	0	0	0	0	0	0.0017	0	0	0	0	0	0	0	0
Bacteria	Bacteroidetes	Bacteroidia	Bacteroidales	Dysgonomonadaceae	Proteiniphilum	Ambiguous_taxa	0	0	0	0	0	0	0	0	0	0	0	0.0023	0	0	0	0	0	0	0	0
Bacteria	Bacteroidetes	Bacteroidia	Bacteroidales	Dysgonomonadaceae	Proteiniphilum	-	0	0.0015	0	0	0	0	0	0	0	0	0	0	0	0	0	0	0	0	0	0
Bacteria	Bacteroidetes	Bacteroidia	Bacteroidales	Marinifilaceae	Butyricimonas	-	0	0	0	0.0018	0	0	0	0	0	0	0	0	0	0	0	0	0	0	0	0.0023
Bacteria	Bacteroidetes	Bacteroidia	Bacteroidales	Marinifilaceae	Odoribacter	gut metagenome	0	0	0	0.001	0	0	0	0	0	0	0	0	0	0	0	0	0	0	0	0
Bacteria	Bacteroidetes	Bacteroidia	Bacteroidales	Muribaculaceae	metagenome	metagenome	0	0	0	0.0007	0	0	0	0	0	0	0	0	0	0	0	0	0	0	0	0.0025
Bacteria	Bacteroidetes	Bacteroidia	Bacteroidales	Paludibacteraceae	F0058	uncultured bacterium	0	0	0.001	0	0	0	0	0	0	0	0	0	0	0	0	0	0	0	0	0
Bacteria	Bacteroidetes	Bacteroidia	Bacteroidales	Prevotellaceae	Alloprevotella	-	0	0	0	0	0	0	0	0	0	0	0	0	0	0	0	0.0037	0	0	0	0
Bacteria	Bacteroidetes	Bacteroidia	Bacteroidales	Prevotellaceae	Prevotella 2	uncultured bacterium	0	0	0	0.0005	0	0	0	0	0	0	0	0	0	0	0	0	0	0	0	0
Bacteria	Bacteroidetes	Bacteroidia	Bacteroidales	Prevotellaceae	Prevotella 7	Prevotella histicola F0411	0	0	0	0	0	0	0	0	0	0	0	0	0.0003	0	0	0	0	0	0	0
Bacteria	Bacteroidetes	Bacteroidia	Bacteroidales	Prevotellaceae	Prevotella 7	Prevotella melaninogenica	0	0	0	0	0	0	0	0	0	0	0	0.0007	0	0	0	0	0	0	0	0
Bacteria	Bacteroidetes	Bacteroidia	Bacteroidales	Prevotellaceae	Prevotella 7	uncultured Bacteroidetes bacterium	0	0	0	0	0	0	0	0	0	0	0	0	0	0	0	0	0	0.0005	0	0
Bacteria	Bacteroidetes	Bacteroidia	Bacteroidales	Prevotellaceae	Prevotella 7	uncultured bacterium	0	0	0	0	0	0	0	0	0	0	0	0	0	0	0	0	0	0	0.0015	0
Bacteria	Bacteroidetes	Bacteroidia	Bacteroidales	Prevotellaceae	Prevotella 7	-	0	0	0	0	0	0.0002	0	0	0	0	0	0	0	0	0	0	0	0	0	0
Bacteria	Bacteroidetes	Bacteroidia	Bacteroidales	Prevotellaceae	Prevotella 9	uncultured bacterium	0	0	0	0.0002	0	0	0	0	0	0	0	0	0	0	0	0	0	0	0	0
Bacteria	Bacteroidetes	Bacteroidia	Bacteroidales	Prevotellaceae	Prevotella 9	-	0	0.0002	0	0.001	0	0	0	0	0	0	0	0	0.0007	0	0.0041	0	0	0	0	0.0017
Bacteria	Bacteroidetes	Bacteroidia	Bacteroidales	Prevotellaceae	Prevotella	Prevotella bivia	0	0	0.0002	0	0	0	0	0.0006	0	0	0	0	0	0	0.0021	0	0	0	0	0
Bacteria	Bacteroidetes	Bacteroidia	Bacteroidales	Prevotellaceae	Prevotella	Prevotella intermedia	0	0	0	0.0002	0	0	0	0	0	0	0	0	0	0	0	0	0	0	0	0
Bacteria	Bacteroidetes	Bacteroidia	Bacteroidales	Prevotellaceae	uncultured	uncultured bacterium	0	0	0	0	0	0	0	0	0	0	0	0	0	0	0	0	0	0	0	0.0014
Bacteria	Bacteroidetes	Bacteroidia	Bacteroidales	Rikenellaceae	Alistipes	-	0	0	0	0.0031	0	0.0002	0	0	0	0	0	0	0.0002	0	0	0	0	0	0	0.0033
Bacteria	Bacteroidetes	Bacteroidia	Bacteroidales	Rikenellaceae	Rikenellaceae RC9 gut group	uncultured bacterium	0	0	0	0.0005	0	0	0	0	0	0	0	0	0	0	0	0	0	0	0	0
Bacteria	Bacteroidetes	Bacteroidia	Bacteroidales	Rikenellaceae	Rikenellaceae RC9 gut group	uncultured beta proteobacterium	0	0	0	0.0002	0	0	0	0	0	0	0	0	0	0	0	0	0	0	0	0
Bacteria	Bacteroidetes	Bacteroidia	Bacteroidales	Tannerellaceae	Macellibacteroides	Ambiguous_taxa	0	0	0	0	0	0	0.0004	0	0	0	0	0	0	0	0	0	0	0	0	0
Bacteria	Bacteroidetes	Bacteroidia	Bacteroidales	Tannerellaceae	Parabacteroides	-	0	0	0	0.0068	0	0	0.003	0	0	0	0	0	0	0	0	0	0	0	0	0.0157
Bacteria	Bacteroidetes	Bacteroidia	Chitinophagales	Chitinophagaceae	Taibaiella	-	0	0	0	0.0006	0	0	0	0	0	0	0	0	0	0	0	0	0	0	0	0
Bacteria	Bacteroidetes	Bacteroidia	Chitinophagales	Chitinophagaceae	Vibrionimonas	uncultured bacterium	0	0	0	0	0	0	0	0	0	0	0	0	0	0	0.0048	0	0	0	0	0.0046
Bacteria	Bacteroidetes	Bacteroidia	Chitinophagales	Chitinophagaceae	uncultured	uncultured Sphingobacteriales cum 'Crenotrichaceae' bacterium	0	0	0	0	0	0	0	0	0	0	0	0	0	0	0	0	0.0017	0	0	0
Bacteria	Bacteroidetes	Bacteroidia	Chitinophagales	Chitinophagaceae	uncultured	-	0	0	0	0	0	0	0	0	0	0	0.0002	0.0033	0	0	0	0	0	0	0.0008	0
Bacteria	Bacteroidetes	Bacteroidia	Chitinophagales	Saprospiraceae	uncultured	Ephemera danica	0	0	0	0	0	0	0	0	0	0	0	0	0	0	0	0	0	0	0.0096	0
Bacteria	Bacteroidetes	Bacteroidia	Chitinophagales	Saprospiraceae	uncultured	-	0	0	0	0	0	0	0	0	0	0	0	0	0	0	0	0	0	0	0.0028	0
Bacteria	Bacteroidetes	Bacteroidia	Cytophagales	Hymenobacteraceae	Adhaeribacter	-	0	0	0	0	0	0	0	0	0	0	0	0	0	0.0028	0	0	0	0	0	0
Bacteria	Bacteroidetes	Bacteroidia	Cytophagales	Hymenobacteraceae	Hymenobacter	Hymenobacter qilianensis	0	0	0	0	0	0	0	0	0	0	0.009	0	0	0	0	0	0	0	0	0
Bacteria	Bacteroidetes	Bacteroidia	Cytophagales	Hymenobacteraceae	Hymenobacter	Hymenobacter sp. TEGR-7	0	0	0	0	0	0	0	0	0	0	0.0087	0	0	0	0	0	0	0	0	0
Bacteria	Bacteroidetes	Bacteroidia	Cytophagales	Hymenobacteraceae	Hymenobacter	-	0	0	0	0	0	0	0	0	0	0	0.0088	0	0.0011	0	0	0	0	0	0	0
Bacteria	Bacteroidetes	Bacteroidia	Cytophagales	Spirosomaceae	Dyadobacter	-	0	0	0.0007	0.0004	0	0	0.003	0	0	0	0	0	0	0	0	0	0	0	0	0
Bacteria	Bacteroidetes	Bacteroidia	Cytophagales	Spirosomaceae	Spirosoma	Spirosoma sp. TA_AB	0	0	0	0	0	0	0	0	0	0	0	0	0.0003	0	0	0	0	0	0	0
Bacteria	Bacteroidetes	Bacteroidia	Cytophagales	Spirosomaceae	Spirosoma	uncultured bacterium	0	0	0	0.0003	0	0	0	0	0	0	0	0	0	0	0	0	0	0	0	0
Bacteria	Bacteroidetes	Bacteroidia	Flavobacteriales	Flavobacteriaceae	Flavobacterium	Flavobacterium aquatile	0	0	0	0	0	0	0	0	0	0	0	0	0	0	0	0	0	0	0	0.0004
Bacteria	Bacteroidetes	Bacteroidia	Flavobacteriales	Flavobacteriaceae	Flavobacterium	metagenome	0	0	0	0.0003	0	0	0	0	0	0	0	0	0	0	0	0	0	0	0	0
Bacteria	Bacteroidetes	Bacteroidia	Flavobacteriales	Flavobacteriaceae	Flavobacterium	uncultured bacterium	0	0.0008	0	0	0	0	0	0	0	0	0	0	0	0	0	0	0	0	0	0
Bacteria	Bacteroidetes	Bacteroidia	Flavobacteriales	Flavobacteriaceae	Flavobacterium	-	0	0	0	0	0.0043	0	0	0	0	0	0.0092	0	0	0	0.0005	0	0	0	0	0
Bacteria	Bacteroidetes	Bacteroidia	Flavobacteriales	Weeksellaceae	Bergeyella	Ambiguous_taxa	0	0	0	0	0	0	0	0	0	0	0.0069	0	0	0	0	0	0	0	0	0
Bacteria	Bacteroidetes	Bacteroidia	Flavobacteriales	Weeksellaceae	Chryseobacterium	Chryseobacterium haifense	0	0.0009	0	0	0.0006	0.0001	0	0	0	0	0	0	0.0004	0	0	0	0	0.0029	0	0
Bacteria	Bacteroidetes	Bacteroidia	Flavobacteriales	Weeksellaceae	Chryseobacterium	Chryseobacterium soldanellicola	0	0.0023	0.0188	0.0196	0.002	0	0	0	0	0	0	0	0	0	0	0	0	0	0	0
Bacteria	Bacteroidetes	Bacteroidia	Flavobacteriales	Weeksellaceae	Chryseobacterium	Chryseobacterium sp. A5	0	0	0	0	0	0	0	0	0	0	0	0	0	0	0	0	0	0	0.007	0
Bacteria	Bacteroidetes	Bacteroidia	Flavobacteriales	Weeksellaceae	Chryseobacterium	-	0	0	0	0.0031	0	0.0001	0.0056	0	0	0	0	0.0032	0	0.0023	0	0	0	0	0.012	0
Bacteria	Bacteroidetes	Bacteroidia	Flavobacteriales	Weeksellaceae	Cloacibacterium	-	0	0	0	0	0	0	0	0	0	0	0.0002	0	0	0	0	0	0	0	0.0773	0
Bacteria	Bacteroidetes	Bacteroidia	Flavobacteriales	Weeksellaceae	Ornithobacterium	uncultured bacterium	0	0.0046	0	0	0	0	0	0	0	0	0	0	0	0	0	0	0	0	0	0
Bacteria	Bacteroidetes	Bacteroidia	Flavobacteriales	Weeksellaceae	uncultured	uncultured bacterium	0	0	0	0	0	0	0	0	0.0003	0	0	0.0009	0	0	0	0	0.0068	0	0	0
Bacteria	Bacteroidetes	Bacteroidia	Sphingobacteriales	NS11-12 marine group	uncultured bacterium	uncultured bacterium	0	0	0	0	0	0	0	0	0	0	0	0	0	0	0	0	0	0	0.0062	0
Bacteria	Bacteroidetes	Bacteroidia	Sphingobacteriales	Sphingobacteriaceae	Mucilaginibacter	metagenome	0	0	0	0	0	0	0	0	0	0	0	0	0	0	0	0	0.01	0	0	0
Bacteria	Bacteroidetes	Bacteroidia	Sphingobacteriales	Sphingobacteriaceae	Mucilaginibacter	-	0	0	0	0	0	0	0	0	0	0	0	0	0	0	0	0	0.0049	0	0	0
Bacteria	Bacteroidetes	Bacteroidia	Sphingobacteriales	Sphingobacteriaceae	Pedobacter	Pedobacter lentus	0	0	0	0	0	0	0	0	0	0	0	0	0.0006	0	0	0	0	0	0	0
Bacteria	Bacteroidetes	Bacteroidia	Sphingobacteriales	Sphingobacteriaceae	Pedobacter	Pedobacter sp. MSCB-14	0	0.001	0	0	0	0	0	0	0	0	0	0	0	0	0	0	0	0	0	0
Bacteria	Bacteroidetes	Bacteroidia	Sphingobacteriales	Sphingobacteriaceae	Pedobacter	-	0	0.0017	0.0011	0.0172	0	0	0	0	0	0	0	0	0	0	0	0	0	0	0	0
Bacteria	Bacteroidetes	Bacteroidia	Sphingobacteriales	Sphingobacteriaceae	Pseudopedobacter	uncultured bacterium	0	0	0	0	0	0	0	0	0	0	0	0	0	0	0	0	0	0	0.0028	0
Bacteria	Bacteroidetes	Bacteroidia	Sphingobacteriales	Sphingobacteriaceae	Sphingobacterium	-	0	0.0015	0.0039	0.0052	0	0	0	0	0	0	0	0	0	0	0	0	0	0	0	0
Bacteria	Bacteroidetes	Bacteroidia	Sphingobacteriales	env.OPS 17	-	-	0.0008	0	0	0	0	0	0	0	0	0	0	0	0	0	0	0	0	0	0	0
Bacteria	Chlamydiae	Chlamydiae	Chlamydiales	cvE6	metagenome	metagenome	0	0	0	0	0	0	0	0	0	0	0	0	0	0.0014	0	0	0	0	0	0
Bacteria	Chloroflexi	Anaerolineae	Anaerolineales	Anaerolineaceae	Anaerolinea	-	0	0	0	0	0	0	0	0	0	0	0	0	0.0004	0	0	0	0	0	0	0
Bacteria	Chloroflexi	Anaerolineae	Anaerolineales	Anaerolineaceae	uncultured	uncultured Chloroflexi bacterium	0	0	0	0	0	0	0	0	0	0	0	0	0	0	0.003	0	0	0	0	0
Bacteria	Chloroflexi	Anaerolineae	Ardenticatenales	Ardenticatenaceae	uncultured	uncultured bacterium	0	0	0	0	0	0	0	0	0	0	0	0	0	0	0	0	0	0	0	0.0038
Bacteria	Chloroflexi	Anaerolineae	Caldilineales	Caldilineaceae	uncultured	metagenome	0	0	0	0	0	0	0	0	0	0	0	0	0	0	0	0	0	0	0.0102	0
Bacteria	Chloroflexi	Anaerolineae	uncultured	-	-	-	0	0	0	0	0	0	0	0	0	0	0	0.0014	0	0	0	0	0	0	0	0
Bacteria	Chloroflexi	Chloroflexia	Chloroflexales	Roseiflexaceae	-	-	0.0035	0	0	0	0	0	0	0	0	0	0	0	0	0	0	0	0	0	0	0
Bacteria	Chloroflexi	Chloroflexia	Thermomicrobiales	JG30-KF-CM45	Ambiguous_taxa	Ambiguous_taxa	0	0.0092	0.0005	0.0004	0	0	0	0	0	0	0	0	0	0	0	0	0.0064	0	0	0.0002
Bacteria	Chloroflexi	Chloroflexia	Thermomicrobiales	JG30-KF-CM45	uncultured bacterium	uncultured bacterium	0	0.0006	0	0	0	0	0	0	0	0.0013	0.0031	0	0	0	0	0	0	0.0013	0	0.0019
Bacteria	Chloroflexi	Chloroflexia	Thermomicrobiales	JG30-KF-CM45	-	-	0	0.0005	0	0	0	0	0	0	0	0	0	0	0	0	0	0	0	0	0	0
Bacteria	Chloroflexi	Gitt-GS-136	Ambiguous_taxa	Ambiguous_taxa	Ambiguous_taxa	Ambiguous_taxa	0	0	0	0.0001	0	0	0	0	0	0	0	0	0	0	0	0	0	0	0	0
Bacteria	Chloroflexi	Ktedonobacteria	B12-WMSP1	uncultured bacterium	uncultured bacterium	uncultured bacterium	0	0	0	0	0	0	0	0	0	0	0	0	0	0	0.0016	0	0	0	0	0
Bacteria	Chloroflexi	OLB14	-	-	-	-	0	0	0	0	0	0	0	0	0.0003	0	0	0	0	0	0	0	0	0	0	0
Bacteria	Chloroflexi	P2-11E	uncultured bacterium	uncultured bacterium	uncultured bacterium	uncultured bacterium	0	0	0	0	0	0	0	0	0	0.0001	0	0	0	0	0	0	0	0	0	0
Bacteria	Cyanobacteria	Oxyphotobacteria	-	-	-	-	0	0	0	0	0	0	0	0	0	0	0	0	0	0	0	0	0	0	0.0142	0
Bacteria	Deinococcus-Thermus	Deinococci	Deinococcales	Deinococcaceae	Deinococcus	bacterium EA10-N-19	0	0	0	0	0	0.0001	0	0	0	0	0	0	0	0	0	0	0	0	0	0
Bacteria	Deinococcus-Thermus	Deinococci	Deinococcales	Trueperaceae	Truepera	uncultured Deinococcales bacterium	0	0	0	0	0	0	0	0	0	0	0	0	0	0	0	0	0	0.0001	0	0
Bacteria	Deinococcus-Thermus	Deinococci	Thermales	Thermaceae	Meiothermus	Meiothermus silvanus DSM 9946	0	0	0	0	0	0	0	0.0049	0	0	0	0	0	0	0	0	0	0	0	0
Bacteria	Deinococcus-Thermus	Deinococci	Thermales	Thermaceae	Thermus	-	0	0	0	0	0	0	0	0	0	0	0	0	0	0	0	0.0042	0	0	0	0
Bacteria	Epsilonbacteraeota	Campylobacteria	Campylobacterales	Sulfurovaceae	Sulfurovum	-	0	0	0	0	0	0	0	0	0	0	0	0	0	0.004	0	0	0	0	0	0
Bacteria	Firmicutes	Bacilli	Bacillales	Bacillaceae	Anoxybacillus	uncultured bacterium	0	0	0	0	0	0	0	0	0	0	0	0	0	0	0	0.0284	0	0	0.0061	0
Bacteria	Firmicutes	Bacilli	Bacillales	Bacillaceae	Bacillus	Bacillus circulans	0	0	0	0	0	0	0	0	0	0	0	0	0	0	0	0	0	0	0.0089	0
Bacteria	Firmicutes	Bacilli	Bacillales	Bacillaceae	Bacillus	Bacillus indicus	0	0	0	0	0	0	0	0	0	0	0	0	0	0	0	0.0154	0	0	0	0
Bacteria	Firmicutes	Bacilli	Bacillales	Bacillaceae	Bacillus	Bacillus niabensis	0	0	0	0	0	0	0	0	0	0	0	0	0	0	0	0	0	0.0017	0.0073	0
Bacteria	Firmicutes	Bacilli	Bacillales	Bacillaceae	Bacillus	Bacillus thermoamylovorans	0	0	0	0	0	0	0	0	0	0	0	0	0	0	0	0	0	0	0.0063	0
Bacteria	Firmicutes	Bacilli	Bacillales	Bacillaceae	Bacillus	-	0	0	0	0	0	0	0	0	0	0	0	0.0019	0	0	0	0.009	0	0	0.0123	0
Bacteria	Firmicutes	Bacilli	Bacillales	Family X	Thermicanus	uncultured bacterium	0	0	0	0	0	0	0	0	0	0	0	0	0	0	0	0	0	0	0.0247	0
Bacteria	Firmicutes	Bacilli	Bacillales	Family X	Thermicanus	-	0	0	0	0	0	0	0	0	0	0	0	0	0	0	0	0	0	0	0.0026	0
Bacteria	Firmicutes	Bacilli	Bacillales	Family XI	Gemella	-	0	0	0	0.0004	0.0044	0	0	0	0	0	0	0	0	0	0	0	0	0	0	0
Bacteria	Firmicutes	Bacilli	Bacillales	Family XII	Exiguobacterium	-	0.0031	0	0	0	0	0	0	0	0	0	0	0	0	0	0.003	0	0	0	0	0
Bacteria	Firmicutes	Bacilli	Bacillales	Listeriaceae	Brochothrix	-	0	0	0	0	0	0	0	0	0	0	0	0	0.0008	0	0	0	0	0	0	0
Bacteria	Firmicutes	Bacilli	Bacillales	Paenibacillaceae	Paenibacillus	Triticum aestivum (bread wheat)	0	0	0	0	0	0	0	0	0	0	0	0	0	0	0	0	0.0075	0	0	0
Bacteria	Firmicutes	Bacilli	Bacillales	Paenibacillaceae	Paenibacillus	-	0	0	0	0	0	0	0	0	0	0	0	0.0008	0	0	0	0.0016	0	0	0.019	0
Bacteria	Firmicutes	Bacilli	Bacillales	Planococcaceae	Lysinibacillus	-	0	0	0	0	0	0	0	0	0	0	0	0	0	0	0.0011	0	0	0	0	0
Bacteria	Firmicutes	Bacilli	Bacillales	Planococcaceae	Solibacillus	-	0	0	0	0	0	0	0	0	0	0	0	0	0	0	0	0.0083	0	0	0	0
Bacteria	Firmicutes	Bacilli	Bacillales	Planococcaceae	-	-	0	0.0017	0	0	0	0	0	0	0	0.0012	0	0	0	0	0	0	0.0099	0	0	0
Bacteria	Firmicutes	Bacilli	Bacillales	Sporolactobacillaceae	Sporolactobacillus	Sporolactobacillus laevolacticus	0	0	0	0	0	0	0	0	0	0	0	0	0	0	0	0	0	0	0.0025	0
Bacteria	Firmicutes	Bacilli	Bacillales	Sporolactobacillaceae	Sporolactobacillus	-	0	0	0	0	0	0	0	0	0	0	0	0	0	0	0	0	0	0	0.0033	0
Bacteria	Firmicutes	Bacilli	Bacillales	Staphylococcaceae	Jeotgalicoccus	-	0	0.0018	0	0	0	0	0	0	0	0	0	0	0	0	0.0019	0	0	0	0	0
Bacteria	Firmicutes	Bacilli	Bacillales	Staphylococcaceae	Nosocomiicoccus	uncultured bacterium	0	0	0	0	0	0	0	0	0	0.0012	0	0	0	0	0	0	0	0	0	0
Bacteria	Firmicutes	Bacilli	Bacillales	Staphylococcaceae	Staphylococcus	Staphylococcus equorum	0	0	0	0	0	0	0	0	0	0	0.0174	0	0	0	0	0	0	0	0	0
Bacteria	Firmicutes	Bacilli	Bacillales	Staphylococcaceae	Staphylococcus	Staphylococcus sciuri	0	0	0	0	0	0	0	0	0	0	0	0	0	0	0	0	0	0	0.0085	0
Bacteria	Firmicutes	Bacilli	Bacillales	Staphylococcaceae	Staphylococcus	-	0.0308	0.0011	0.006	0.0012	0.0422	0.0006	0.0163	0.018	0.0005	0.0037	0.2087	0.0601	0.0016	0.0386	0.0147	0.1491	0.0863	0.0064	0.0355	0.009
Bacteria	Firmicutes	Bacilli	Lactobacillales	Aerococcaceae	Aerococcus	-	0	0	0	0	0	0	0	0	0	0	0	0	0	0	0	0	0	0	0.0149	0
Bacteria	Firmicutes	Bacilli	Lactobacillales	Aerococcaceae	Facklamia	Ambiguous_taxa	0	0	0	0	0	0	0	0	0	0.0003	0	0	0	0	0	0	0	0	0	0
Bacteria	Firmicutes	Bacilli	Lactobacillales	Aerococcaceae	Ignavigranum	uncultured bacterium	0	0	0	0	0	0	0	0	0.0002	0	0	0	0	0	0	0	0	0	0	0
Bacteria	Firmicutes	Bacilli	Lactobacillales	Aerococcaceae	-	-	0.0022	0	0	0	0	0	0	0	0	0	0	0	0	0	0	0.0102	0	0	0	0.004
Bacteria	Firmicutes	Bacilli	Lactobacillales	Carnobacteriaceae	Atopostipes	uncultured bacterium	0	0.0007	0	0	0	0	0	0	0	0	0	0	0	0	0	0	0	0	0	0
Bacteria	Firmicutes	Bacilli	Lactobacillales	Carnobacteriaceae	Granulicatella	-	0	0	0	0	0	0	0	0	0	0	0	0.0024	0	0	0	0	0	0	0	0
Bacteria	Firmicutes	Bacilli	Lactobacillales	Carnobacteriaceae	Trichococcus	-	0	0	0	0	0	0.0001	0	0	0	0	0	0	0	0	0	0.0082	0	0	0	0
Bacteria	Firmicutes	Bacilli	Lactobacillales	Carnobacteriaceae	-	-	0	0	0	0	0	0	0	0	0	0	0	0	0	0	0	0	0	0	0.001	0
Bacteria	Firmicutes	Bacilli	Lactobacillales	Enterococcaceae	Enterococcus	Enterococcus italicus	0	0	0	0	0	0	0	0	0	0	0	0	0	0	0	0	0	0	0.0068	0
Bacteria	Firmicutes	Bacilli	Lactobacillales	Enterococcaceae	Enterococcus	-	0	0	0	0	0	0.0001	0	0	0	0	0	0	0	0	0.0494	0	0	0	0.0022	0
Bacteria	Firmicutes	Bacilli	Lactobacillales	Enterococcaceae	Vagococcus	uncultured bacterium	0	0	0.0005	0	0	0	0	0	0	0	0	0	0	0	0	0	0	0	0	0
Bacteria	Firmicutes	Bacilli	Lactobacillales	Lactobacillaceae	Lactobacillus	Lactobacillus buchneri	0.004	0	0	0	0	0	0	0	0	0	0	0	0	0	0	0	0	0	0	0
Bacteria	Firmicutes	Bacilli	Lactobacillales	Lactobacillaceae	Lactobacillus	Lactobacillus reuteri	0	0	0	0.0004	0	0	0	0	0	0	0	0	0	0	0	0	0	0	0	0.0013
Bacteria	Firmicutes	Bacilli	Lactobacillales	Lactobacillaceae	Lactobacillus	-	0	0.0005	0	0.0016	0	0	0	0	0	0	0.0026	0	0.0008	0.0015	0.0065	0	0	0	0	0
Bacteria	Firmicutes	Bacilli	Lactobacillales	Leuconostocaceae	Weissella	Weissella viridescens	0	0	0	0	0	0	0	0	0	0	0	0	0.0002	0	0	0	0	0	0	0
Bacteria	Firmicutes	Bacilli	Lactobacillales	Streptococcaceae	Lactococcus	-	0	0	0	0	0	0	0.0097	0	0	0	0	0	0	0	0	0.005	0	0	0	0
Bacteria	Firmicutes	Bacilli	Lactobacillales	Streptococcaceae	Streptococcus	Streptococcus anginosus subsp. anginosus	0	0	0	0	0	0	0	0	0	0.0013	0	0	0	0	0	0	0	0	0	0
Bacteria	Firmicutes	Bacilli	Lactobacillales	Streptococcaceae	Streptococcus	Streptococcus salivarius subsp. salivarius	0	0	0.0003	0.001	0	0	0	0	0	0	0	0.0035	0	0	0	0	0	0	0	0
Bacteria	Firmicutes	Bacilli	Lactobacillales	Streptococcaceae	Streptococcus	Streptococcus salivarius subsp. thermophilus	0	0	0	0	0	0	0	0	0	0	0.016	0	0	0.0052	0	0	0.0042	0	0	0
Bacteria	Firmicutes	Bacilli	Lactobacillales	Streptococcaceae	Streptococcus	Streptococcus sanguinis	0	0	0	0	0	0	0.013	0	0	0	0	0	0	0	0	0	0	0	0.0059	0
Bacteria	Firmicutes	Bacilli	Lactobacillales	Streptococcaceae	Streptococcus	-	0.0095	0	0.0014	0.0008	0.0095	0.0002	0	0	0	0	0.0197	0.0021	0.0008	0.0008	0.0026	0.027	0.0098	0.002	0.0245	0.0043
Bacteria	Firmicutes	Clostridia	Clostridiales	Christensenellaceae	Christensenellaceae R-7 group	Clostridiales bacterium canine oral taxon 222	0	0.0005	0	0	0	0	0	0	0	0	0	0	0	0	0	0	0	0	0	0
Bacteria	Firmicutes	Clostridia	Clostridiales	Christensenellaceae	Christensenellaceae R-7 group	gut metagenome	0	0	0	0.0007	0	0	0	0	0	0	0	0	0	0	0	0	0	0	0	0
Bacteria	Firmicutes	Clostridia	Clostridiales	Christensenellaceae	Christensenellaceae R-7 group	uncultured Clostridiales bacterium	0	0.0011	0	0	0	0	0	0	0	0	0	0	0	0	0	0	0	0	0	0
Bacteria	Firmicutes	Clostridia	Clostridiales	Christensenellaceae	Christensenellaceae R-7 group	uncultured bacterium	0	0.0008	0	0.0005	0	0	0	0	0	0	0	0	0	0	0	0	0	0	0	0.0028
Bacteria	Firmicutes	Clostridia	Clostridiales	Christensenellaceae	Christensenellaceae R-7 group	uncultured organism	0	0	0	0.0008	0	0	0	0	0	0	0	0	0	0	0	0	0	0	0	0.0076
Bacteria	Firmicutes	Clostridia	Clostridiales	Christensenellaceae	Christensenellaceae R-7 group	uncultured prokaryote	0	0	0	0.0003	0	0	0	0	0	0	0	0	0	0	0	0	0	0	0	0.0016
Bacteria	Firmicutes	Clostridia	Clostridiales	Christensenellaceae	Christensenellaceae R-7 group	-	0	0.0006	0	0.0016	0	0	0	0	0	0	0	0	0	0	0	0	0	0	0	0.0036
Bacteria	Firmicutes	Clostridia	Clostridiales	Clostridiaceae 1	Clostridium sensu stricto 1	uncultured bacterium	0	0	0	0.0008	0	0	0	0	0	0	0	0	0	0.0028	0.0036	0	0	0.0009	0	0.004
Bacteria	Firmicutes	Clostridia	Clostridiales	Clostridiaceae 1	Clostridium sensu stricto 1	-	0	0	0.0008	0.0376	0	0	0	0	0.0004	0	0	0.0039	0	0	0	0	0	0	0	0.0236
Bacteria	Firmicutes	Clostridia	Clostridiales	Clostridiaceae 1	Clostridium sensu stricto 3	-	0	0	0	0	0	0	0	0	0	0	0	0	0	0	0	0	0	0	0.0032	0
Bacteria	Firmicutes	Clostridia	Clostridiales	Clostridiaceae 1	Fonticella	Fonticella tunisiensis	0	0	0	0	0	0	0	0	0	0	0	0	0	0	0	0	0	0	0.0105	0
Bacteria	Firmicutes	Clostridia	Clostridiales	Clostridiaceae 1	Oxobacter	uncultured bacterium	0	0	0	0	0	0	0	0	0	0	0	0	0	0	0	0	0	0	0.0114	0
Bacteria	Firmicutes	Clostridia	Clostridiales	Clostridiaceae 1	Proteiniclasticum	uncultured bacterium	0	0.0032	0	0	0	0	0	0	0	0	0	0	0	0	0	0	0	0	0	0
Bacteria	Firmicutes	Clostridia	Clostridiales	Clostridiaceae 1	Proteiniclasticum	-	0	0.0023	0	0	0	0	0	0	0	0	0	0	0	0	0	0	0	0	0	0
Bacteria	Firmicutes	Clostridia	Clostridiales	Clostridiaceae 1	Sarcina	-	0	0	0	0.0008	0	0	0	0	0	0	0	0	0	0	0	0	0	0	0	0
Bacteria	Firmicutes	Clostridia	Clostridiales	Family XI	Anaerococcus	Ambiguous_taxa	0	0	0	0	0	0.0001	0	0	0	0	0	0	0	0	0	0.0077	0	0	0	0
Bacteria	Firmicutes	Clostridia	Clostridiales	Family XI	Anaerococcus	Anaerococcus senegalensis JC48	0	0	0.0011	0	0	0	0	0	0	0	0	0	0	0	0	0.0065	0	0	0.0033	0
Bacteria	Firmicutes	Clostridia	Clostridiales	Family XI	Anaerococcus	uncultured Anaerococcus sp.	0	0	0	0	0	0	0	0	0	0	0	0	0.0006	0	0	0	0	0	0	0
Bacteria	Firmicutes	Clostridia	Clostridiales	Family XI	Anaerococcus	uncultured bacterium	0.0001	0	0	0	0	0	0	0	0	0	0	0	0	0	0.0036	0	0	0	0.0007	0
Bacteria	Firmicutes	Clostridia	Clostridiales	Family XI	Anaerococcus	-	0.0013	0	0	0	0	0	0.0037	0	0	0.0011	0	0	0	0	0	0	0	0	0	0
Bacteria	Firmicutes	Clostridia	Clostridiales	Family XI	Ezakiella	Ezakiella massiliensis	0	0	0	0	0	0	0	0.0137	0	0	0	0	0	0	0	0	0	0	0	0
Bacteria	Firmicutes	Clostridia	Clostridiales	Family XI	Finegoldia	-	0.0089	0	0	0	0	0	0	0.0172	0.0007	0	0	0.0018	0.0007	0.0069	0.005	0	0.0035	0	0	0
Bacteria	Firmicutes	Clostridia	Clostridiales	Family XI	Murdochiella	uncultured Peptostreptococcaceae bacterium	0.0023	0	0	0	0	0	0	0	0	0	0	0	0	0	0	0	0	0	0	0
Bacteria	Firmicutes	Clostridia	Clostridiales	Family XI	Peptoniphilus	uncultured organism	0	0	0	0	0	0	0	0.0138	0	0	0	0	0	0	0	0	0	0	0	0
Bacteria	Firmicutes	Clostridia	Clostridiales	Family XI	W5053	uncultured bacterium	0	0.0009	0	0	0	0	0	0	0	0	0	0	0	0	0	0	0	0	0	0
Bacteria	Firmicutes	Clostridia	Clostridiales	Family XII	Guggenheimella	uncultured bacterium	0	0.0047	0	0	0	0	0	0	0	0	0	0	0	0	0	0	0	0	0	0
Bacteria	Firmicutes	Clostridia	Clostridiales	Family XIII	Anaerovorax	Ambiguous_taxa	0	0	0	0	0	0	0	0	0.0001	0	0	0	0	0	0	0	0	0	0	0
Bacteria	Firmicutes	Clostridia	Clostridiales	Family XIII	Anaerovorax	-	0	0.0007	0	0	0	0	0	0	0	0	0	0	0	0	0	0	0	0	0	0
Bacteria	Firmicutes	Clostridia	Clostridiales	Family XIII	Family XIII AD3011 group	uncultured bacterium	0	0	0	0	0	0	0	0	0	0	0	0	0	0.0001	0	0	0	0	0	0.001
Bacteria	Firmicutes	Clostridia	Clostridiales	Family XIII	Family XIII AD3011 group	uncultured rumen bacterium	0	0.0005	0	0	0	0	0	0	0	0	0	0	0	0	0	0	0	0	0	0
Bacteria	Firmicutes	Clostridia	Clostridiales	Family XIII	Mogibacterium	uncultured Eubacteriaceae bacterium	0	0	0	0	0	0	0.0024	0	0	0	0	0	0	0	0	0	0	0	0	0
Bacteria	Firmicutes	Clostridia	Clostridiales	Family XIII	Mogibacterium	uncultured bacterium	0	0	0	0.0002	0	0	0	0	0	0	0	0	0	0	0	0	0	0	0	0
Bacteria	Firmicutes	Clostridia	Clostridiales	Family XIII	[Eubacterium] brachy group	uncultured bacterium	0	0	0	0.0002	0	0	0	0	0	0	0	0	0	0	0	0	0	0	0	0
Bacteria	Firmicutes	Clostridia	Clostridiales	Heliobacteriaceae	Hydrogenispora	uncultured Clostridium sp.	0	0	0	0	0	0	0	0	0	0	0	0	0	0	0	0	0	0	0	0.0028
Bacteria	Firmicutes	Clostridia	Clostridiales	Lachnospiraceae	Agathobacter	-	0	0	0	0.0026	0	0	0	0	0	0	0	0	0	0.0027	0	0	0	0	0	0.0062
Bacteria	Firmicutes	Clostridia	Clostridiales	Lachnospiraceae	Anaerostipes	-	0	0	0	0.002	0	0	0	0	0	0	0	0.0011	0	0.0023	0	0	0	0	0	0.0102
Bacteria	Firmicutes	Clostridia	Clostridiales	Lachnospiraceae	Blautia	-	0	0	0.0035	0.0182	0	0.0002	0	0	0	0	0	0.0024	0.0004	0.0095	0.0062	0	0	0	0	0.0437
Bacteria	Firmicutes	Clostridia	Clostridiales	Lachnospiraceae	CAG-56	uncultured bacterium	0	0	0	0.0016	0	0	0	0	0	0	0	0	0	0	0	0	0	0	0	0.0031
Bacteria	Firmicutes	Clostridia	Clostridiales	Lachnospiraceae	Coprococcus 2	-	0	0	0	0.0006	0	0	0	0	0	0	0	0	0	0	0	0	0	0	0	0
Bacteria	Firmicutes	Clostridia	Clostridiales	Lachnospiraceae	Coprococcus 3	uncultured bacterium	0	0	0.0005	0	0	0	0	0	0	0	0	0	0	0	0	0	0	0	0	0
Bacteria	Firmicutes	Clostridia	Clostridiales	Lachnospiraceae	Coprococcus 3	-	0	0	0	0.0041	0	0	0	0	0.0001	0	0	0.006	0	0.002	0	0	0	0	0	0.0081
Bacteria	Firmicutes	Clostridia	Clostridiales	Lachnospiraceae	Dorea	Ambiguous_taxa	0	0	0.004	0.0116	0	0.0009	0	0	0.0007	0	0	0.031	0	0.0538	0.0181	0	0	0	0	0.0458
Bacteria	Firmicutes	Clostridia	Clostridiales	Lachnospiraceae	Dorea	-	0	0	0	0.0027	0	0	0	0	0	0	0	0	0	0.0014	0	0	0	0	0	0.0106
Bacteria	Firmicutes	Clostridia	Clostridiales	Lachnospiraceae	Fusicatenibacter	-	0	0.0009	0	0.0037	0	0.0002	0	0	0	0	0	0	0	0	0.0014	0	0	0	0	0.0062
Bacteria	Firmicutes	Clostridia	Clostridiales	Lachnospiraceae	GCA-900066575	uncultured bacterium	0	0	0	0	0	0	0	0	0	0	0	0	0	0	0	0	0	0	0	0.0023
Bacteria	Firmicutes	Clostridia	Clostridiales	Lachnospiraceae	Howardella	uncultured rumen bacterium	0	0.0006	0	0	0	0	0	0	0	0	0	0	0	0	0	0	0	0	0	0
Bacteria	Firmicutes	Clostridia	Clostridiales	Lachnospiraceae	Lachnoclostridium	-	0	0	0.0004	0.0036	0	0	0	0	0.0003	0	0	0.0019	0	0	0.0024	0	0	0	0	0.0256
Bacteria	Firmicutes	Clostridia	Clostridiales	Lachnospiraceae	Lachnospira	-	0	0	0	0.0008	0	0	0	0	0	0	0	0	0	0	0	0	0	0	0	0
Bacteria	Firmicutes	Clostridia	Clostridiales	Lachnospiraceae	Lachnospiraceae FCS020 group	uncultured organism	0	0	0	0.0004	0	0	0	0	0	0	0	0	0	0	0	0	0	0	0	0.0017
Bacteria	Firmicutes	Clostridia	Clostridiales	Lachnospiraceae	Lachnospiraceae FCS020 group	-	0	0	0	0.0003	0	0	0	0	0	0	0	0	0	0	0	0	0	0	0	0
Bacteria	Firmicutes	Clostridia	Clostridiales	Lachnospiraceae	Lachnospiraceae NC2004 group	-	0	0	0	0	0	0	0	0	0	0	0	0.0006	0	0	0	0	0	0	0	0
Bacteria	Firmicutes	Clostridia	Clostridiales	Lachnospiraceae	Lachnospiraceae ND3007 group	uncultured bacterium	0	0	0	0	0	0.0001	0	0	0	0	0	0	0	0	0	0	0	0	0	0
Bacteria	Firmicutes	Clostridia	Clostridiales	Lachnospiraceae	Lachnospiraceae ND3007 group	-	0	0	0	0.0005	0	0	0	0	0.0001	0	0	0	0	0	0	0	0	0	0	0
Bacteria	Firmicutes	Clostridia	Clostridiales	Lachnospiraceae	Lachnospiraceae UCG-004	Ambiguous_taxa	0	0	0.0005	0.0004	0	0	0	0	0	0	0	0	0	0	0.0026	0	0	0	0	0.0023
Bacteria	Firmicutes	Clostridia	Clostridiales	Lachnospiraceae	Lachnospiraceae UCG-004	uncultured bacterium	0	0	0	0.0004	0	0	0	0	0	0	0	0	0	0	0	0	0	0	0	0
Bacteria	Firmicutes	Clostridia	Clostridiales	Lachnospiraceae	Lachnospiraceae UCG-008	Ambiguous_taxa	0	0	0.0004	0	0	0	0	0	0	0	0	0	0	0	0	0	0	0	0	0
Bacteria	Firmicutes	Clostridia	Clostridiales	Lachnospiraceae	Marvinbryantia	Ambiguous_taxa	0	0	0	0.0006	0	0	0	0	0	0	0	0	0	0	0	0	0	0	0	0.0016
Bacteria	Firmicutes	Clostridia	Clostridiales	Lachnospiraceae	Marvinbryantia	-	0	0	0	0.0008	0	0	0	0	0	0	0	0	0	0	0	0	0	0	0	0.0019
Bacteria	Firmicutes	Clostridia	Clostridiales	Lachnospiraceae	Roseburia	Roseburia inulinivorans	0	0	0	0	0	0	0	0	0	0	0	0	0	0	0	0	0	0	0	0.0054
Bacteria	Firmicutes	Clostridia	Clostridiales	Lachnospiraceae	Roseburia	gut metagenome	0	0	0	0.0002	0	0	0	0	0	0	0	0	0	0	0	0	0	0	0	0
Bacteria	Firmicutes	Clostridia	Clostridiales	Lachnospiraceae	Roseburia	-	0	0	0	0.0025	0	0.0003	0	0	0	0	0	0.0031	0	0.0003	0	0	0	0	0	0.0035
Bacteria	Firmicutes	Clostridia	Clostridiales	Lachnospiraceae	Tyzzerella 3	-	0	0	0	0	0	0	0	0	0	0	0	0	0	0	0.002	0	0	0	0	0
Bacteria	Firmicutes	Clostridia	Clostridiales	Lachnospiraceae	[Eubacterium] eligens group	-	0	0	0	0.001	0	0.0001	0	0	0	0	0	0	0	0	0	0	0	0	0	0
Bacteria	Firmicutes	Clostridia	Clostridiales	Lachnospiraceae	[Eubacterium] hallii group	uncultured bacterium	0	0	0.0001	0	0	0	0	0	0	0	0	0	0	0	0	0	0	0	0	0
Bacteria	Firmicutes	Clostridia	Clostridiales	Lachnospiraceae	[Eubacterium] hallii group	-	0	0	0	0.0034	0	0.0003	0	0	0	0	0	0	0	0	0.0024	0	0	0	0	0.0223
Bacteria	Firmicutes	Clostridia	Clostridiales	Lachnospiraceae	[Eubacterium] oxidoreducens group	uncultured bacterium	0	0	0	0.0002	0	0	0	0	0	0	0	0	0	0	0	0	0	0	0	0
Bacteria	Firmicutes	Clostridia	Clostridiales	Lachnospiraceae	[Eubacterium] ruminantium group	uncultured bacterium	0	0	0	0.0005	0	0	0	0	0	0	0	0	0	0	0	0	0	0	0	0.0034
Bacteria	Firmicutes	Clostridia	Clostridiales	Lachnospiraceae	[Eubacterium] ventriosum group	-	0	0	0	0.002	0	0	0	0	0	0	0	0	0	0	0.0035	0	0	0	0	0.0023
Bacteria	Firmicutes	Clostridia	Clostridiales	Lachnospiraceae	[Ruminococcus] gauvreauii group	Ambiguous_taxa	0	0.0005	0	0	0	0	0	0	0	0	0	0	0	0	0	0	0	0	0	0
Bacteria	Firmicutes	Clostridia	Clostridiales	Lachnospiraceae	[Ruminococcus] gauvreauii group	-	0	0	0	0.0015	0	0	0	0	0	0	0	0	0	0	0	0	0	0	0	0.0072
Bacteria	Firmicutes	Clostridia	Clostridiales	Lachnospiraceae	[Ruminococcus] gnavus group	-	0	0	0	0.0003	0	0	0	0	0	0	0	0	0	0	0	0	0	0	0	0
Bacteria	Firmicutes	Clostridia	Clostridiales	Lachnospiraceae	[Ruminococcus] torques group	Ambiguous_taxa	0	0	0	0.0002	0	0	0	0	0	0	0	0	0	0	0	0	0	0	0	0
Bacteria	Firmicutes	Clostridia	Clostridiales	Lachnospiraceae	[Ruminococcus] torques group	Ruminococcus lactaris CC59_002D	0	0	0	0	0	0	0	0	0	0	0	0	0	0.0016	0	0	0	0	0	0
Bacteria	Firmicutes	Clostridia	Clostridiales	Lachnospiraceae	[Ruminococcus] torques group	-	0	0.0012	0	0.0025	0	0	0	0	0.0003	0	0	0	0	0.0026	0.0027	0	0	0	0	0.0036
Bacteria	Firmicutes	Clostridia	Clostridiales	Lachnospiraceae	uncultured	uncultured prokaryote	0	0.0003	0	0	0	0	0	0	0	0	0	0	0	0	0	0	0	0	0	0
Bacteria	Firmicutes	Clostridia	Clostridiales	Lachnospiraceae	uncultured	-	0	0	0	0.0003	0	0	0	0	0	0	0	0	0	0	0	0	0	0	0	0
Bacteria	Firmicutes	Clostridia	Clostridiales	Lachnospiraceae	-	-	0	0	0	0.002	0	0	0.0004	0	0	0	0	0.0008	0	0.0001	0	0	0	0	0	0.0091
Bacteria	Firmicutes	Clostridia	Clostridiales	Peptostreptococcaceae	Clostridioides	-	0	0	0	0	0	0	0	0	0	0	0	0	0	0	0	0	0	0	0	0.0016
Bacteria	Firmicutes	Clostridia	Clostridiales	Peptostreptococcaceae	Intestinibacter	-	0	0	0.0011	0.0072	0	0.0005	0.0072	0	0.0003	0	0	0.0071	0.0003	0.0349	0.0049	0	0	0	0	0.0383
Bacteria	Firmicutes	Clostridia	Clostridiales	Peptostreptococcaceae	Paeniclostridium	uncultured bacterium	0	0.0088	0	0	0	0	0	0	0	0	0	0	0	0	0	0	0	0	0	0
Bacteria	Firmicutes	Clostridia	Clostridiales	Peptostreptococcaceae	Paeniclostridium	-	0	0.001	0	0.0008	0	0	0	0	0	0	0	0	0	0	0	0	0	0	0	0
Bacteria	Firmicutes	Clostridia	Clostridiales	Peptostreptococcaceae	Peptostreptococcus	-	0	0	0	0	0	0	0	0	0	0	0.0034	0	0	0	0	0	0	0	0	0
Bacteria	Firmicutes	Clostridia	Clostridiales	Peptostreptococcaceae	Romboutsia	-	0	0.0478	0	0.0004	0	0	0	0	0	0	0	0	0	0	0	0	0	0	0	0.0031
Bacteria	Firmicutes	Clostridia	Clostridiales	Peptostreptococcaceae	Terrisporobacter	-	0	0	0	0.0004	0	0.0001	0	0	0	0	0	0	0	0	0	0	0	0	0	0.0083
Bacteria	Firmicutes	Clostridia	Clostridiales	Peptostreptococcaceae	-	-	0	0	0	0.0005	0	0	0	0	0	0	0	0	0	0	0	0	0	0	0	0
Bacteria	Firmicutes	Clostridia	Clostridiales	Ruminococcaceae	Butyricicoccus	Butyricicoccus sp. K4410.MGS-46	0	0	0	0.0001	0	0	0	0	0	0	0	0	0	0	0	0	0	0	0	0
Bacteria	Firmicutes	Clostridia	Clostridiales	Ruminococcaceae	Butyricicoccus	-	0	0	0	0.0023	0	0	0	0	0	0	0	0	0	0	0	0	0	0	0	0
Bacteria	Firmicutes	Clostridia	Clostridiales	Ruminococcaceae	DTU089	-	0	0	0	0	0	0	0	0	0	0	0	0	0.0004	0	0	0	0	0	0	0.0015
Bacteria	Firmicutes	Clostridia	Clostridiales	Ruminococcaceae	Faecalibacterium	uncultured bacterium	0	0	0	0.0007	0	0	0	0	0	0	0	0	0	0	0	0	0	0	0	0
Bacteria	Firmicutes	Clostridia	Clostridiales	Ruminococcaceae	Faecalibacterium	-	0	0	0.0001	0.0096	0	0.0002	0.0082	0	0	0	0	0.0049	0.0003	0.006	0.0007	0	0	0	0	0.0213
Bacteria	Firmicutes	Clostridia	Clostridiales	Ruminococcaceae	Fastidiosipila	Clostridiales bacterium CAT 12a	0	0.0012	0	0	0	0	0	0	0	0	0	0	0	0	0	0	0	0	0	0
Bacteria	Firmicutes	Clostridia	Clostridiales	Ruminococcaceae	Fastidiosipila	uncultured bacterium	0	0.0014	0	0	0	0	0	0	0	0	0	0	0	0	0	0	0	0	0	0
Bacteria	Firmicutes	Clostridia	Clostridiales	Ruminococcaceae	Flavonifractor	-	0	0	0	0.0009	0	0	0	0	0	0	0	0	0	0	0	0	0	0	0	0
Bacteria	Firmicutes	Clostridia	Clostridiales	Ruminococcaceae	Intestinimonas	Ambiguous_taxa	0	0	0	0.0005	0	0	0	0	0	0	0	0	0	0	0	0	0	0	0	0
Bacteria	Firmicutes	Clostridia	Clostridiales	Ruminococcaceae	Intestinimonas	uncultured organism	0	0	0	0	0	0	0	0	0	0	0	0	0	0	0	0	0	0	0	0.0029
Bacteria	Firmicutes	Clostridia	Clostridiales	Ruminococcaceae	Intestinimonas	-	0	0	0	0	0	0	0	0	0	0	0	0.0014	0	0	0	0	0	0	0	0
Bacteria	Firmicutes	Clostridia	Clostridiales	Ruminococcaceae	Negativibacillus	-	0	0	0	0.0017	0	0	0	0	0	0	0	0	0	0.0001	0	0	0	0	0	0.0014
Bacteria	Firmicutes	Clostridia	Clostridiales	Ruminococcaceae	Oscillibacter	Oscillibacter sp. Marseille-P3260	0	0	0	0	0	0	0	0	0	0	0	0	0.0004	0	0	0	0	0	0	0
Bacteria	Firmicutes	Clostridia	Clostridiales	Ruminococcaceae	Oscillibacter	uncultured organism	0	0	0	0	0	0	0	0	0	0	0	0	0	0.0045	0	0	0	0	0	0
Bacteria	Firmicutes	Clostridia	Clostridiales	Ruminococcaceae	Ruminiclostridium 5	Ambiguous_taxa	0	0	0	0	0	0	0	0	0	0	0	0	0	0	0	0	0	0	0	0.0024
Bacteria	Firmicutes	Clostridia	Clostridiales	Ruminococcaceae	Ruminiclostridium 5	uncultured organism	0	0	0	0	0	0	0	0	0	0	0	0.0005	0.0003	0	0	0	0	0	0	0
Bacteria	Firmicutes	Clostridia	Clostridiales	Ruminococcaceae	Ruminiclostridium 6	Ambiguous_taxa	0	0	0	0	0	0	0	0	0	0	0	0	0	0	0	0	0	0	0	0.0064
Bacteria	Firmicutes	Clostridia	Clostridiales	Ruminococcaceae	Ruminiclostridium 6	-	0	0	0	0.0005	0	0	0	0	0	0	0	0	0	0	0	0	0	0	0	0
Bacteria	Firmicutes	Clostridia	Clostridiales	Ruminococcaceae	Ruminiclostridium 9	Ambiguous_taxa	0	0	0	0.0007	0	0	0	0	0	0.0023	0	0	0	0	0	0	0	0.001	0	0.0059
Bacteria	Firmicutes	Clostridia	Clostridiales	Ruminococcaceae	Ruminiclostridium 9	uncultured organism	0	0	0	0.0003	0	0	0	0	0	0	0	0	0	0	0	0	0	0	0	0
Bacteria	Firmicutes	Clostridia	Clostridiales	Ruminococcaceae	Ruminiclostridium 9	-	0	0	0.0003	0.0017	0	0	0	0	0	0	0	0	0	0	0	0	0	0	0	0.0012
Bacteria	Firmicutes	Clostridia	Clostridiales	Ruminococcaceae	Ruminococcaceae NK4A214 group	gut metagenome	0	0	0	0.0011	0	0.0001	0	0	0	0	0	0.0018	0	0	0	0	0	0	0	0.0035
Bacteria	Firmicutes	Clostridia	Clostridiales	Ruminococcaceae	Ruminococcaceae NK4A214 group	uncultured organism	0	0	0	0	0	0	0	0	0	0	0	0	0	0	0	0	0	0	0	0.0029
Bacteria	Firmicutes	Clostridia	Clostridiales	Ruminococcaceae	Ruminococcaceae UCG-002	uncultured organism	0	0	0	0	0	0	0	0	0	0	0	0.0011	0	0.0114	0.0001	0	0	0	0	0
Bacteria	Firmicutes	Clostridia	Clostridiales	Ruminococcaceae	Ruminococcaceae UCG-002	-	0	0	0	0.0007	0	0	0.0002	0	0	0	0	0.0014	0	0	0.0012	0	0	0	0	0.0041
Bacteria	Firmicutes	Clostridia	Clostridiales	Ruminococcaceae	Ruminococcaceae UCG-003	-	0	0	0	0	0	0	0	0	0	0	0	0	0	0.0032	0	0	0	0	0	0.002
Bacteria	Firmicutes	Clostridia	Clostridiales	Ruminococcaceae	Ruminococcaceae UCG-004	uncultured bacterium	0	0	0	0.0013	0	0	0	0	0	0	0	0	0	0	0	0	0	0	0	0
Bacteria	Firmicutes	Clostridia	Clostridiales	Ruminococcaceae	Ruminococcaceae UCG-005	Ambiguous_taxa	0	0	0	0	0	0	0	0	0	0	0	0	0	0.0016	0	0	0	0	0	0.0027
Bacteria	Firmicutes	Clostridia	Clostridiales	Ruminococcaceae	Ruminococcaceae UCG-005	uncultured rumen bacterium	0	0	0	0	0	0	0	0	0	0	0	0	0	0	0	0	0	0	0	0.0043
Bacteria	Firmicutes	Clostridia	Clostridiales	Ruminococcaceae	Ruminococcaceae UCG-005	-	0	0	0	0.0003	0	0	0	0	0	0	0	0	0	0	0	0	0	0	0	0
Bacteria	Firmicutes	Clostridia	Clostridiales	Ruminococcaceae	Ruminococcaceae UCG-009	uncultured bacterium	0	0	0	0	0	0.0002	0	0	0	0	0	0	0	0	0	0	0	0	0	0
Bacteria	Firmicutes	Clostridia	Clostridiales	Ruminococcaceae	Ruminococcaceae UCG-013	uncultured Clostridium sp.	0	0	0	0.0002	0	0	0	0	0	0	0	0	0	0	0	0	0	0	0	0
Bacteria	Firmicutes	Clostridia	Clostridiales	Ruminococcaceae	Ruminococcaceae UCG-013	uncultured organism	0	0	0	0	0	0	0	0	0	0	0	0	0	0	0	0	0	0	0	0.0023
Bacteria	Firmicutes	Clostridia	Clostridiales	Ruminococcaceae	Ruminococcaceae UCG-014	gut metagenome	0	0	0	0.0003	0	0	0	0	0	0	0	0	0	0	0	0	0	0	0	0
Bacteria	Firmicutes	Clostridia	Clostridiales	Ruminococcaceae	Ruminococcaceae UCG-014	-	0	0.0002	0	0.0026	0	0	0	0.0132	0	0.0006	0	0.0013	0	0.0044	0	0	0	0.0013	0	0.0098
Bacteria	Firmicutes	Clostridia	Clostridiales	Ruminococcaceae	Ruminococcus 1	Ruminococcus callidus ATCC 27760	0	0	0	0	0	0	0	0	0	0	0	0	0	0.0024	0	0	0	0	0	0.0115
Bacteria	Firmicutes	Clostridia	Clostridiales	Ruminococcaceae	Ruminococcus 1	gut metagenome	0	0	0	0	0	0	0	0	0	0	0	0	0	0	0	0	0	0	0	0.0025
Bacteria	Firmicutes	Clostridia	Clostridiales	Ruminococcaceae	Ruminococcus 1	metagenome	0	0	0	0.0013	0	0	0	0	0	0	0	0	0	0	0	0	0	0	0	0
Bacteria	Firmicutes	Clostridia	Clostridiales	Ruminococcaceae	Ruminococcus 1	uncultured bacterium	0	0	0	0.0003	0	0	0	0	0	0	0	0	0	0	0	0	0	0	0	0
Bacteria	Firmicutes	Clostridia	Clostridiales	Ruminococcaceae	Ruminococcus 1	uncultured organism	0	0	0	0.0002	0	0	0	0	0	0	0	0	0	0	0	0	0	0	0	0
Bacteria	Firmicutes	Clostridia	Clostridiales	Ruminococcaceae	Ruminococcus 1	-	0	0	0	0.0006	0	0	0	0	0	0	0	0	0.0009	0	0	0	0	0	0	0.0005
Bacteria	Firmicutes	Clostridia	Clostridiales	Ruminococcaceae	Ruminococcus 2	-	0	0	0	0.0073	0	0	0	0	0	0	0	0.0024	0.0008	0.0041	0	0	0	0	0	0.0126
Bacteria	Firmicutes	Clostridia	Clostridiales	Ruminococcaceae	Subdoligranulum	uncultured bacterium	0	0	0	0	0	0	0	0	0	0	0	0	0	0	0	0.0037	0	0	0	0
Bacteria	Firmicutes	Clostridia	Clostridiales	Ruminococcaceae	Subdoligranulum	-	0	0	0	0.0082	0	0.0001	0	0	0	0	0	0	0	0.0031	0	0.0183	0	0	0	0.0235
Bacteria	Firmicutes	Clostridia	Clostridiales	Ruminococcaceae	UBA1819	uncultured organism	0	0	0	0	0	0	0	0	0	0	0	0	0	0	0	0	0	0	0	0.0024
Bacteria	Firmicutes	Clostridia	Clostridiales	Ruminococcaceae	[Eubacterium] coprostanoligenes group	human gut metagenome	0	0	0	0.0011	0	0	0	0	0	0	0	0	0	0.0021	0	0	0	0	0	0
Bacteria	Firmicutes	Clostridia	Clostridiales	Ruminococcaceae	[Eubacterium] coprostanoligenes group	uncultured bacterium	0	0	0	0.0008	0	0	0	0	0	0	0	0.0027	0	0	0	0	0	0	0	0
Bacteria	Firmicutes	Clostridia	Clostridiales	Ruminococcaceae	[Eubacterium] coprostanoligenes group	uncultured organism	0	0	0	0	0	0	0	0	0	0	0	0	0	0	0	0	0	0	0	0.0035
Bacteria	Firmicutes	Clostridia	Clostridiales	Ruminococcaceae	[Eubacterium] coprostanoligenes group	-	0	0	0.0007	0.0006	0	0	0	0	0	0	0	0	0	0.0072	0	0	0	0	0	0
Bacteria	Firmicutes	Clostridia	Clostridiales	Ruminococcaceae	uncultured	uncultured rumen bacterium	0	0	0	0	0	0	0	0	0	0	0	0	0	0	0	0	0	0	0	0.0035
Bacteria	Firmicutes	Clostridia	Clostridiales	Ruminococcaceae	uncultured	-	0	0	0	0.0001	0	0	0	0	0	0	0	0	0	0	0	0	0	0	0	0
Bacteria	Firmicutes	Clostridia	Clostridiales	Ruminococcaceae	-	-	0	0	0	0.0004	0	0	0	0	0	0	0	0	0	0.0043	0	0	0	0	0	0
Bacteria	Firmicutes	Clostridia	Clostridiales	-	-	-	0	0	0	0.0005	0	0	0	0	0	0	0	0	0	0.0024	0	0	0	0	0	0
Bacteria	Firmicutes	Erysipelotrichia	Erysipelotrichales	Erysipelotrichaceae	Catenibacterium	-	0	0	0	0.0011	0	0	0	0	0	0	0	0	0	0	0	0	0	0	0	0.0033
Bacteria	Firmicutes	Erysipelotrichia	Erysipelotrichales	Erysipelotrichaceae	Erysipelatoclostridium	-	0	0	0	0.0002	0	0	0	0	0	0	0	0	0	0	0	0	0	0	0	0.0026
Bacteria	Firmicutes	Erysipelotrichia	Erysipelotrichales	Erysipelotrichaceae	Erysipelotrichaceae UCG-003	-	0	0	0	0	0	0	0	0	0	0	0	0	0	0.0021	0	0	0	0	0	0.0021
Bacteria	Firmicutes	Erysipelotrichia	Erysipelotrichales	Erysipelotrichaceae	Holdemanella	uncultured bacterium	0	0	0	0.008	0	0	0	0	0	0	0	0	0	0	0	0	0	0	0	0.0187
Bacteria	Firmicutes	Erysipelotrichia	Erysipelotrichales	Erysipelotrichaceae	Holdemanella	-	0	0	0.0004	0.0064	0	0.0003	0	0	0	0	0	0	0	0	0.0024	0	0	0	0	0.0055
Bacteria	Firmicutes	Erysipelotrichia	Erysipelotrichales	Erysipelotrichaceae	Solobacterium	uncultured bacterium	0	0	0	0.0046	0	0	0	0	0	0	0	0	0	0	0	0	0	0	0	0.0063
Bacteria	Firmicutes	Erysipelotrichia	Erysipelotrichales	Erysipelotrichaceae	Turicibacter	-	0	0	0	0.0013	0	0	0	0	0	0	0	0	0	0	0	0	0	0	0	0
Bacteria	Firmicutes	Erysipelotrichia	Erysipelotrichales	Erysipelotrichaceae	uncultured	Ambiguous_taxa	0	0	0	0.0003	0	0	0	0	0	0	0	0	0	0	0	0	0	0	0	0
Bacteria	Firmicutes	Erysipelotrichia	Erysipelotrichales	Erysipelotrichaceae	uncultured	-	0	0	0	0	0	0	0	0	0	0	0	0	0	0.0034	0	0	0	0	0	0.0024
Bacteria	Firmicutes	Erysipelotrichia	Erysipelotrichales	Erysipelotrichaceae	-	-	0	0	0	0	0	0	0	0	0	0	0	0	0	0	0	0	0	0	0	0.0022
Bacteria	Firmicutes	Negativicutes	Selenomonadales	Acidaminococcaceae	Phascolarctobacterium	uncultured organism	0	0	0	0.0039	0	0	0	0	0	0	0	0	0	0	0	0	0	0	0	0.0042
Bacteria	Firmicutes	Negativicutes	Selenomonadales	Acidaminococcaceae	Phascolarctobacterium	-	0	0	0.0001	0	0	0	0.0081	0	0	0	0	0	0	0	0	0	0	0	0	0
Bacteria	Firmicutes	Negativicutes	Selenomonadales	Veillonellaceae	Dialister	-	0	0	0	0.0023	0	0	0	0	0	0	0	0	0	0	0	0	0	0	0	0.0041
Bacteria	Firmicutes	Negativicutes	Selenomonadales	Veillonellaceae	Megamonas	uncultured organism	0	0	0	0.0061	0	0	0	0	0	0	0	0	0	0.0006	0	0	0	0	0	0.0072
Bacteria	Firmicutes	Negativicutes	Selenomonadales	Veillonellaceae	Megasphaera	Ambiguous_taxa	0	0	0	0.0002	0	0	0	0	0	0	0	0	0	0	0	0	0	0	0	0
Bacteria	Firmicutes	Negativicutes	Selenomonadales	Veillonellaceae	Veillonella	-	0.0069	0	0	0	0	0	0.0033	0	0	0	0	0.0033	0	0	0.0048	0	0	0	0.0049	0
Bacteria	Fusobacteria	Fusobacteriia	Fusobacteriales	Fusobacteriaceae	Fusobacterium	-	0	0	0	0.0009	0	0	0	0	0	0	0	0	0	0	0	0.0085	0	0	0	0.0028
Bacteria	Gemmatimonadetes	Gemmatimonadetes	Gemmatimonadales	Gemmatimonadaceae	Gemmatimonas	uncultured bacterium	0	0	0	0	0	0	0	0	0	0	0	0	0	0	0	0	0.0019	0	0	0
Bacteria	Gemmatimonadetes	Gemmatimonadetes	Gemmatimonadales	Gemmatimonadaceae	Gemmatimonas	-	0	0	0	0	0	0	0	0.0037	0	0	0	0	0	0	0	0	0	0	0	0
Bacteria	Gemmatimonadetes	Gemmatimonadetes	Gemmatimonadales	Gemmatimonadaceae	Gemmatirosa	uncultured bacterium	0	0	0	0	0.0073	0	0	0	0	0	0	0	0	0	0	0	0	0	0	0
Bacteria	Gemmatimonadetes	Gemmatimonadetes	Gemmatimonadales	Gemmatimonadaceae	uncultured	-	0	0	0	0	0	0	0	0	0	0	0	0	0.0004	0	0	0	0	0	0	0
Bacteria	Lentisphaerae	Lentisphaeria	Victivallales	Victivallaceae	Victivallis	uncultured bacterium	0	0	0	0	0	0	0	0	0	0	0	0	0	0.0017	0	0	0	0	0	0
Bacteria	Patescibacteria	Parcubacteria	Candidatus Adlerbacteria	uncultured bacterium	uncultured bacterium	uncultured bacterium	0	0	0	0	0	0	0	0	0	0	0	0	0	0	0	0	0	0.0011	0	0
Bacteria	Patescibacteria	Saccharimonadia	Saccharimonadales	Saccharimonadaceae	uncultured bacterium	uncultured bacterium	0	0.0029	0.0315	0.0255	0	0	0	0	0	0	0	0	0	0.0065	0.0056	0	0	0	0	0
Bacteria	Patescibacteria	Saccharimonadia	Saccharimonadales	Saccharimonadaceae	-	-	0	0	0	0.0003	0	0	0	0	0	0	0	0	0	0	0	0	0	0	0	0
Bacteria	Patescibacteria	Saccharimonadia	Saccharimonadales	uncultured bacterium	uncultured bacterium	uncultured bacterium	0	0	0	0.0005	0	0	0	0	0	0	0	0	0	0	0.0029	0	0	0	0	0
Bacteria	Patescibacteria	Saccharimonadia	Saccharimonadales	-	-	-	0.0068	0.0003	0	0	0	0	0	0	0	0	0	0.0036	0	0	0	0	0	0	0	0
Bacteria	Planctomycetes	OM190	metagenome	metagenome	metagenome	metagenome	0	0	0	0	0	0	0	0	0	0	0	0	0	0	0.0026	0	0	0	0	0
Bacteria	Planctomycetes	Planctomycetacia	Gemmatales	Gemmataceae	Gemmata	uncultured bacterium	0	0	0	0	0	0	0	0	0	0	0	0	0.0003	0	0	0	0	0	0	0
Bacteria	Planctomycetes	Planctomycetacia	Isosphaerales	Isosphaeraceae	Singulisphaera	-	0	0	0	0	0	0	0	0	0	0	0	0	0	0	0	0	0	0	0.0002	0
Bacteria	Planctomycetes	Planctomycetacia	Pirellulales	Pirellulaceae	Rhodopirellula	-	0	0	0	0	0	0	0	0	0	0	0	0	0	0	0	0	0	0	0	0
Bacteria	Planctomycetes	Planctomycetacia	Planctomycetales	uncultured	uncultured bacterium	uncultured bacterium	0	0	0	0	0	0	0	0	0	0	0	0	0	0	0	0	0	0	0	0.0024
Bacteria	Proteobacteria	Alphaproteobacteria	Acetobacterales	Acetobacteraceae	Roseomonas	-	0	0	0.005	0.0008	0	0	0.0005	0	0	0	0.0109	0	0	0	0	0	0.0077	0	0	0
Bacteria	Proteobacteria	Alphaproteobacteria	Acetobacterales	Acetobacteraceae	-	-	0	0	0	0	0	0	0	0	0	0	0	0	0	0	0	0	0.5443	0	0	0
Bacteria	Proteobacteria	Alphaproteobacteria	Azospirillales	Azospirillaceae	Azospirillum	-	0	0.0001	0	0	0	0	0	0	0	0	0	0	0	0	0	0	0	0	0	0
Bacteria	Proteobacteria	Alphaproteobacteria	Azospirillales	Azospirillaceae	Skermanella	-	0	0	0	0	0	0	0	0	0	0	0	0	0.0003	0	0	0	0	0	0	0
Bacteria	Proteobacteria	Alphaproteobacteria	Caulobacterales	Caulobacteraceae	Brevundimonas	Ambiguous_taxa	0	0	0	0	0	0	0	0	0	0	0	0	0	0	0	0	0	0	0.0092	0
Bacteria	Proteobacteria	Alphaproteobacteria	Caulobacterales	Caulobacteraceae	Brevundimonas	Brevundimonas diminuta	0	0.0006	0	0.0004	0	0	0	0	0	0	0	0	0	0	0	0	0.0081	0	0.0129	0
Bacteria	Proteobacteria	Alphaproteobacteria	Caulobacterales	Caulobacteraceae	Brevundimonas	-	0	0.0031	0.012	0.0129	0	0	0	0	0	0	0.0116	0.0031	0	0.0047	0	0	0	0	0.0029	0
Bacteria	Proteobacteria	Alphaproteobacteria	Caulobacterales	Caulobacteraceae	Caulobacter	-	0	0	0	0.0002	0.0035	0	0	0	0	0	0	0	0	0	0	0	0	0	0	0
Bacteria	Proteobacteria	Alphaproteobacteria	Caulobacterales	Caulobacteraceae	uncultured	uncultured bacterium	0	0	0.0015	0	0	0	0	0	0	0	0	0	0	0	0	0	0	0	0	0
Bacteria	Proteobacteria	Alphaproteobacteria	Caulobacterales	Hyphomonadaceae	uncultured	Maricaulis sp. DY14	0.0069	0	0	0	0	0	0	0	0	0	0	0	0	0	0	0	0	0	0	0
Bacteria	Proteobacteria	Alphaproteobacteria	Rhizobiales	Beijerinckiaceae	1174-901-12	Ambiguous_taxa	0	0	0	0	0	0	0	0	0	0	0	0.007	0	0	0	0	0	0	0	0
Bacteria	Proteobacteria	Alphaproteobacteria	Rhizobiales	Beijerinckiaceae	1174-901-12	uncultured bacterium	0	0	0	0	0	0	0	0	0	0	0	0.0005	0	0	0	0	0	0	0	0
Bacteria	Proteobacteria	Alphaproteobacteria	Rhizobiales	Beijerinckiaceae	1174-901-12	-	0	0	0	0	0	0	0	0	0	0	0	0.0142	0	0	0	0	0	0	0	0
Bacteria	Proteobacteria	Alphaproteobacteria	Rhizobiales	Beijerinckiaceae	Methylobacterium	Methylobacterium aquaticum	0	0.0001	0.001	0	0	0	0	0	0	0	0	0	0	0	0	0	0	0	0	0
Bacteria	Proteobacteria	Alphaproteobacteria	Rhizobiales	Beijerinckiaceae	Methylobacterium	-	0.0034	0.0127	0.0369	0.0284	0.0046	0	0	0	0	0	0	0.0026	0.0017	0.1345	0.0445	0.0334	0.0051	0	0	0.0174
Bacteria	Proteobacteria	Alphaproteobacteria	Rhizobiales	Beijerinckiaceae	Methylovirgula	-	0	0.0002	0	0	0	0	0	0	0	0	0	0	0	0	0	0	0	0	0	0
Bacteria	Proteobacteria	Alphaproteobacteria	Rhizobiales	Beijerinckiaceae	Roseiarcus	uncultured bacterium	0	0	0	0	0	0	0	0	0	0	0	0	0	0	0	0	0.0045	0	0	0
Bacteria	Proteobacteria	Alphaproteobacteria	Rhizobiales	Beijerinckiaceae	-	-	0	0	0	0	0	0	0	0	0	0	0	0	0	0	0	0	0	0.0007	0	0
Bacteria	Proteobacteria	Alphaproteobacteria	Rhizobiales	Devosiaceae	Devosia	Ambiguous_taxa	0.0032	0	0	0	0	0	0	0	0	0	0	0	0	0	0	0	0	0	0	0
Bacteria	Proteobacteria	Alphaproteobacteria	Rhizobiales	Devosiaceae	Devosia	-	0	0.0007	0.0054	0.0136	0	0	0	0	0	0	0	0	0	0	0	0	0	0	0	0
Bacteria	Proteobacteria	Alphaproteobacteria	Rhizobiales	Hyphomicrobiaceae	Hyphomicrobium	-	0	0	0	0	0	0	0	0	0	0	0	0	0	0	0	0	0	0	0.0029	0
Bacteria	Proteobacteria	Alphaproteobacteria	Rhizobiales	Rhizobiaceae	Allorhizobium-Neorhizobium-Pararhizobium-Rhizobium	-	0	0.0075	0.0034	0.0351	0.0108	0	0	0	0	0	0	0	0.0006	0.0253	0	0	0	0	0.0067	0
Bacteria	Proteobacteria	Alphaproteobacteria	Rhizobiales	Rhizobiaceae	Aminobacter	uncultured bacterium	0	0.0003	0	0	0	0	0	0	0	0	0	0	0	0	0	0	0	0	0	0
Bacteria	Proteobacteria	Alphaproteobacteria	Rhizobiales	Rhizobiaceae	Aureimonas	-	0	0	0.0014	0.0004	0	0	0	0	0	0	0	0	0	0	0	0	0	0	0	0
Bacteria	Proteobacteria	Alphaproteobacteria	Rhizobiales	Rhizobiaceae	Mesorhizobium	-	0	0	0	0	0	0	0	0	0	0	0	0	0	0	0	0.0092	0	0	0	0
Bacteria	Proteobacteria	Alphaproteobacteria	Rhizobiales	Rhizobiaceae	Ochrobactrum	-	0.0036	0	0.0006	0	0	0	0	0	0	0	0	0	0	0	0	0	0	0	0.0001	0
Bacteria	Proteobacteria	Alphaproteobacteria	Rhizobiales	Rhizobiaceae	Shinella	-	0	0.0004	0	0	0	0	0	0	0	0	0	0	0	0	0	0.014	0	0	0	0
Bacteria	Proteobacteria	Alphaproteobacteria	Rhizobiales	Rhizobiaceae	-	-	0	0	0	0	0	0	0	0	0	0	0	0	0	0	0	0	0	0	0	0.0008
Bacteria	Proteobacteria	Alphaproteobacteria	Rhizobiales	Rhizobiales Incertae Sedis	Phreatobacter	uncultured Brucella sp.	0.0013	0.0002	0	0	0	0	0	0	0	0	0	0	0	0	0	0	0	0	0	0.0048
Bacteria	Proteobacteria	Alphaproteobacteria	Rhizobiales	Rhodomicrobiaceae	Rhodomicrobium	-	0	0	0	0	0	0	0	0	0	0	0	0.0015	0	0	0	0	0	0	0	0
Bacteria	Proteobacteria	Alphaproteobacteria	Rhizobiales	Xanthobacteraceae	Bradyrhizobium	-	0	0.0001	0	0	0	0	0	0	0	0	0	0	0	0	0	0	0	0	0	0.0052
Bacteria	Proteobacteria	Alphaproteobacteria	Rhizobiales	Xanthobacteraceae	uncultured	-	0	0	0	0	0	0.0001	0	0	0	0	0	0	0	0	0	0	0	0	0	0
Bacteria	Proteobacteria	Alphaproteobacteria	Rhizobiales	Xanthobacteraceae	-	-	0	0	0	0	0	0	0	0	0	0	0	0	0	0	0	0	0.0059	0	0	0
Bacteria	Proteobacteria	Alphaproteobacteria	Rhodobacterales	Rhodobacteraceae	Falsirhodobacter	Ambiguous_taxa	0	0.0011	0	0	0	0	0	0	0	0	0	0	0	0	0	0	0	0	0	0
Bacteria	Proteobacteria	Alphaproteobacteria	Rhodobacterales	Rhodobacteraceae	Falsirhodobacter	uncultured alpha proteobacterium	0	0	0	0.0006	0	0	0	0	0	0	0	0	0	0	0	0	0	0	0	0
Bacteria	Proteobacteria	Alphaproteobacteria	Rhodobacterales	Rhodobacteraceae	Paracoccus	-	0	0.0012	0.0008	0	0.0063	0.0001	0	0.0065	0	0.0004	0	0	0	0	0.0001	0.0076	0	0	0	0.0008
Bacteria	Proteobacteria	Alphaproteobacteria	Rhodobacterales	Rhodobacteraceae	Rubellimicrobium	uncultured bacterium	0	0	0	0	0	0	0	0	0	0	0.0169	0	0	0	0	0	0	0	0	0
Bacteria	Proteobacteria	Alphaproteobacteria	Rhodobacterales	Rhodobacteraceae	Seohaeicola	-	0	0.0006	0	0	0	0	0	0	0	0	0	0	0	0	0	0	0	0	0	0
Bacteria	Proteobacteria	Alphaproteobacteria	Rhodobacterales	Rhodobacteraceae	-	-	0	0	0	0	0.0044	0	0	0	0	0	0	0	0	0	0.0014	0	0	0	0.0095	0
Bacteria	Proteobacteria	Alphaproteobacteria	Rhodospirillales	Rhodopirillaceae	Defluviicoccus	Ambiguous_taxa	0	0	0	0	0	0	0	0	0	0	0	0	0	0	0	0	0	0	0.006	0
Bacteria	Proteobacteria	Alphaproteobacteria	Rhodospirillales	uncultured	Ambiguous_taxa	Ambiguous_taxa	0	0	0	0.0005	0	0	0	0	0	0	0	0	0	0	0	0	0	0	0	0
Bacteria	Proteobacteria	Alphaproteobacteria	Rickettsiales	Anaplasmataceae	Wolbachia	Wolbachia sp.	0	0	0	0	0	0	0	0	0	0	0	0	0	0	0	0	0	0	0	0
Bacteria	Proteobacteria	Alphaproteobacteria	Rickettsiales	Anaplasmataceae	Wolbachia	-	0	0	0	0	0	0.3857	0	0.0001	0	0	0	0.2767	0	0	0	0	0	0	0	0
Bacteria	Proteobacteria	Alphaproteobacteria	Rickettsiales	Rickettsiaceae	Candidatus Megaira	-	0	0	0	0	0	0	0	0	0	0	0	0	0	0.0026	0	0	0	0	0	0
Bacteria	Proteobacteria	Alphaproteobacteria	Rickettsiales	Rickettsiaceae	Rickettsia	Ambiguous_taxa	0.0002	0.2728	0.0005	0	0.5142	0.595	0	0.0001	0	0.6577	0	0	0	0.0178	0	0	0	0	0	0
Bacteria	Proteobacteria	Alphaproteobacteria	Rickettsiales	Rickettsiaceae	Rickettsia	-	0	0.0005	0	0	0.0006	0.0047	0	0	0	0.0011	0	0	0	0	0	0	0	0	0	0
Bacteria	Proteobacteria	Alphaproteobacteria	Rickettsiales	SM2D12	unidentified marine bacterioplankton	unidentified marine bacterioplankton	0	0	0	0	0	0	0	0	0	0	0	0.0017	0	0	0	0	0	0	0	0
Bacteria	Proteobacteria	Alphaproteobacteria	SAR11 clade	Clade III	uncultured bacterium	uncultured bacterium	0	0	0	0	0	0	0	0.0042	0	0	0	0	0	0	0	0	0	0	0	0
Bacteria	Proteobacteria	Alphaproteobacteria	Sphingomonadales	Sphingomonadaceae	Altererythrobacter	-	0	0.0006	0	0	0	0	0	0	0	0	0	0	0	0	0	0	0	0	0	0
Bacteria	Proteobacteria	Alphaproteobacteria	Sphingomonadales	Sphingomonadaceae	Blastomonas	-	0	0	0	0	0	0	0	0	0	0	0	0	0	0	0.0011	0	0	0	0	0.0002
Bacteria	Proteobacteria	Alphaproteobacteria	Sphingomonadales	Sphingomonadaceae	Novosphingobium	-	0.0065	0.0006	0.0053	0.011	0	0	0	0	0	0	0	0	0.0003	0	0	0	0	0	0	0
Bacteria	Proteobacteria	Alphaproteobacteria	Sphingomonadales	Sphingomonadaceae	Porphyrobacter	-	0	0	0	0	0	0	0	0	0	0	0	0	0	0	0	0	0	0	0.0039	0
Bacteria	Proteobacteria	Alphaproteobacteria	Sphingomonadales	Sphingomonadaceae	Sphingobium	-	0	0.0018	0.0196	0.0209	0	0	0	0	0	0	0	0	0	0	0	0	0	0	0	0
Bacteria	Proteobacteria	Alphaproteobacteria	Sphingomonadales	Sphingomonadaceae	Sphingomonas	-	0.023	0	0	0.0005	0.0161	0.0003	0	0.0212	0.0003	0.0036	0.0086	0.0073	0	0.0258	0.0005	0	0.0092	0	0.0048	0.0023
Bacteria	Proteobacteria	Alphaproteobacteria	Sphingomonadales	Sphingomonadaceae	Sphingorhabdus	-	0	0.0002	0	0	0	0	0	0	0	0	0	0	0	0	0	0	0	0	0	0
Bacteria	Proteobacteria	Alphaproteobacteria	Sphingomonadales	Sphingomonadaceae	-	-	0	0.0015	0.0025	0	0	0	0	0	0	0	0	0	0	0	0	0	0	0	0	0
Bacteria	Proteobacteria	Alphaproteobacteria	uncultured	uncultured bacterium	uncultured bacterium	uncultured bacterium	0	0	0	0	0	0.0001	0	0	0	0	0	0	0	0	0	0	0	0	0	0
Bacteria	Proteobacteria	Deltaproteobacteria	Bdellovibrionales	Bacteriovoracaceae	Bacteriovorax	-	0	0	0.0006	0.0007	0	0	0	0	0	0	0	0	0	0	0	0	0	0	0	0
Bacteria	Proteobacteria	Deltaproteobacteria	Bdellovibrionales	Bdellovibrionaceae	Bdellovibrio	Bdellovibrio bacteriovorus	0	0	0	0	0	0	0	0	0	0	0	0	0	0	0	0	0	0	0.0002	0
Bacteria	Proteobacteria	Deltaproteobacteria	Desulfovibrionales	Desulfovibrionaceae	Bilophila	uncultured bacterium	0	0	0	0.0002	0	0	0	0	0	0	0	0	0	0	0	0	0	0	0	0
Bacteria	Proteobacteria	Deltaproteobacteria	Desulfovibrionales	Desulfovibrionaceae	Desulfovibrio	Desulfovibrio piger	0	0	0	0.0002	0	0	0	0	0	0	0	0	0	0	0	0	0	0	0	0
Bacteria	Proteobacteria	Deltaproteobacteria	Desulfovibrionales	Desulfovibrionaceae	uncultured	Ambiguous_taxa	0	0	0	0.0007	0	0	0	0	0	0	0	0	0	0	0	0	0	0	0	0
Bacteria	Proteobacteria	Deltaproteobacteria	Myxococcales	Archangiaceae	uncultured	Ambiguous_taxa	0	0	0	0.0002	0	0	0	0	0	0	0	0	0	0	0	0	0	0	0	0
Bacteria	Proteobacteria	Deltaproteobacteria	Myxococcales	Haliangiaceae	Haliangium	uncultured prokaryote	0	0	0	0	0	0	0	0	0.0001	0	0	0	0	0	0	0	0	0	0	0
Bacteria	Proteobacteria	Deltaproteobacteria	Myxococcales	Polyangiaceae	Pajaroellobacter	uncultured Polyangiaceae bacterium	0	0	0	0.0003	0	0	0	0	0	0	0	0	0	0	0	0	0	0	0	0
Bacteria	Proteobacteria	Deltaproteobacteria	Myxococcales	uncultured	uncultured bacterium	uncultured bacterium	0	0	0	0	0	0	0	0	0	0	0	0	0	0	0	0	0	0	0.0145	0
Bacteria	Proteobacteria	Deltaproteobacteria	Oligoflexales	0319-6G20	uncultured Roseobacter sp.	uncultured Roseobacter sp.	0	0	0.0004	0	0.0054	0	0	0	0.0005	0	0	0	0.0003	0	0	0	0.0094	0	0.005	0
Bacteria	Proteobacteria	Deltaproteobacteria	Oligoflexales	0319-6G20	-	-	0	0	0	0	0	0	0	0	0	0	0	0	0.0003	0	0	0	0	0	0	0
Bacteria	Proteobacteria	Deltaproteobacteria	Sva0485	-	-	-	0.0025	0	0	0	0	0	0	0	0	0	0	0	0	0	0	0	0	0	0	0
Bacteria	Proteobacteria	Deltaproteobacteria	Syntrophobacterales	Syntrophaceae	uncultured	-	0	0	0	0	0	0	0	0	0	0	0	0	0	0.0057	0	0	0	0	0	0
Bacteria	Proteobacteria	Gammaproteobacteria	Alteromonadales	Alteromonadaceae	Alishewanella	-	0	0.0005	0	0	0	0	0.0085	0	0	0	0	0	0	0	0	0	0	0	0	0
Bacteria	Proteobacteria	Gammaproteobacteria	Alteromonadales	Alteromonadaceae	Rheinheimera	Rheinheimera soli	0	0	0	0	0	0	0	0	0	0	0	0	0.0001	0	0	0	0	0	0	0
Bacteria	Proteobacteria	Gammaproteobacteria	Alteromonadales	Alteromonadaceae	Rheinheimera	-	0.0023	0	0	0	0	0	0	0	0	0	0	0	0	0	0	0	0	0	0	0
Bacteria	Proteobacteria	Gammaproteobacteria	Alteromonadales	Pseudoalteromonadaceae	Pseudoalteromonas	-	0.0028	0	0	0	0	0	0.006	0	0	0	0	0	0	0	0	0	0	0	0	0
Bacteria	Proteobacteria	Gammaproteobacteria	Alteromonadales	Shewanellaceae	Shewanella	Shewanella putrefaciens	0	0	0	0	0	0	0	0	0	0	0	0.0012	0	0	0	0	0	0	0	0
Bacteria	Proteobacteria	Gammaproteobacteria	Betaproteobacteriales	Burkholderiaceae	Achromobacter	-	0	0.0007	0.0072	0.003	0	0	0	0	0.0001	0	0	0	0	0	0	0.0051	0	0	0	0
Bacteria	Proteobacteria	Gammaproteobacteria	Betaproteobacteriales	Burkholderiaceae	Advenella	Ambiguous_taxa	0	0	0	0.0003	0	0	0	0	0	0	0	0	0	0	0	0	0	0	0	0
Bacteria	Proteobacteria	Gammaproteobacteria	Betaproteobacteriales	Burkholderiaceae	Aquabacterium	-	0.0069	0.001	0	0	0	0	0	0.0039	0	0	0	0.0011	0	0	0	0	0	0	0	0
Bacteria	Proteobacteria	Gammaproteobacteria	Betaproteobacteriales	Burkholderiaceae	Bordetella	Ambiguous_taxa	0	0	0	0.0001	0	0	0	0	0	0	0	0	0	0	0	0	0	0	0	0
Bacteria	Proteobacteria	Gammaproteobacteria	Betaproteobacteriales	Burkholderiaceae	Burkholderia-Caballeronia-Paraburkholderia	-	0	0	0	0	0	0	0	0	0	0	0	0	0	0	0	0	0.0113	0	0	0
Bacteria	Proteobacteria	Gammaproteobacteria	Betaproteobacteriales	Burkholderiaceae	Comamonas	-	0	0.009	0.013	0.0087	0	0.0001	0	0	0	0	0	0	0	0	0	0	0	0	0	0
Bacteria	Proteobacteria	Gammaproteobacteria	Betaproteobacteriales	Burkholderiaceae	Curvibacter	-	0.0073	0	0	0	0	0	0	0	0	0	0	0	0	0	0	0	0	0	0	0
Bacteria	Proteobacteria	Gammaproteobacteria	Betaproteobacteriales	Burkholderiaceae	Delftia	-	0	0.0264	0.0489	0.0633	0	0	0	0	0	0	0	0	0	0	0	0	0	0.0027	0	0
Bacteria	Proteobacteria	Gammaproteobacteria	Betaproteobacteriales	Burkholderiaceae	Duganella	-	0	0	0	0.0004	0	0	0	0	0	0	0	0	0	0	0	0	0	0	0	0
Bacteria	Proteobacteria	Gammaproteobacteria	Betaproteobacteriales	Burkholderiaceae	Hydrogenophaga	-	0	0	0	0	0	0	0	0	0	0	0.0026	0	0	0.0029	0	0	0	0	0	0
Bacteria	Proteobacteria	Gammaproteobacteria	Betaproteobacteriales	Burkholderiaceae	Janthinobacterium	-	0.0025	0	0	0	0	0	0	0	0	0	0	0	0	0	0	0	0	0	0	0
Bacteria	Proteobacteria	Gammaproteobacteria	Betaproteobacteriales	Burkholderiaceae	Lautropia	uncultured bacterium	0	0	0	0.0001	0	0	0	0	0	0	0	0	0	0	0	0.0316	0	0	0	0
Bacteria	Proteobacteria	Gammaproteobacteria	Betaproteobacteriales	Burkholderiaceae	Massilia	-	0.0006	0	0	0	0	0	0	0	0	0	0.0265	0	0	0	0	0	0	0	0	0.0033
Bacteria	Proteobacteria	Gammaproteobacteria	Betaproteobacteriales	Burkholderiaceae	Pandoraea	Ambiguous_taxa	0	0	0	0	0	0	0	0	0.0001	0	0	0	0	0	0	0	0	0	0	0
Bacteria	Proteobacteria	Gammaproteobacteria	Betaproteobacteriales	Burkholderiaceae	Pandoraea	-	0	0	0	0	0	0	0	0	0	0	0	0	0	0	0.0023	0	0	0	0	0
Bacteria	Proteobacteria	Gammaproteobacteria	Betaproteobacteriales	Burkholderiaceae	Parasutterella	uncultured organism	0	0	0	0	0	0	0	0	0	0	0	0	0	0	0	0	0	0	0	0.0028
Bacteria	Proteobacteria	Gammaproteobacteria	Betaproteobacteriales	Burkholderiaceae	Parasutterella	-	0	0	0	0	0	0.0002	0	0	0	0	0	0	0	0	0	0	0	0	0	0.0045
Bacteria	Proteobacteria	Gammaproteobacteria	Betaproteobacteriales	Burkholderiaceae	Ralstonia	Ralstonia mannitolilytica	0.0036	0	0	0	0	0	0	0	0	0	0	0	0	0	0	0	0	0	0	0
Bacteria	Proteobacteria	Gammaproteobacteria	Betaproteobacteriales	Burkholderiaceae	Ralstonia	-	0	0	0	0	0.005	0	0	0	0	0	0	0	0	0	0	0	0	0.0008	0	0
Bacteria	Proteobacteria	Gammaproteobacteria	Betaproteobacteriales	Burkholderiaceae	Sutterella	gut metagenome	0	0	0	0	0	0	0	0	0	0	0	0	0	0.0027	0	0	0	0	0	0
Bacteria	Proteobacteria	Gammaproteobacteria	Betaproteobacteriales	Burkholderiaceae	Sutterella	-	0	0	0	0.0019	0	0.0001	0	0	0	0	0	0	0	0	0	0	0	0	0	0.0015
Bacteria	Proteobacteria	Gammaproteobacteria	Betaproteobacteriales	Burkholderiaceae	Tepidimonas	uncultured bacterium	0	0	0	0	0	0	0	0	0	0	0	0	0	0	0	0.0004	0	0	0.0185	0
Bacteria	Proteobacteria	Gammaproteobacteria	Betaproteobacteriales	Burkholderiaceae	Tepidimonas	-	0	0	0	0	0	0	0	0	0	0	0	0	0	0	0	0	0	0	0.001	0
Bacteria	Proteobacteria	Gammaproteobacteria	Betaproteobacteriales	Burkholderiaceae	Undibacterium	uncultured bacterium	0	0	0	0	0	0	0	0.0034	0	0	0	0	0	0	0	0	0	0	0	0
Bacteria	Proteobacteria	Gammaproteobacteria	Betaproteobacteriales	Burkholderiaceae	Undibacterium	-	0.0044	0	0	0	0	0	0	0	0	0	0	0	0	0	0	0	0	0	0	0
Bacteria	Proteobacteria	Gammaproteobacteria	Betaproteobacteriales	Burkholderiaceae	Variovorax	-	0	0	0	0.0004	0	0	0.0047	0	0	0	0	0	0	0	0	0	0	0	0	0.0039
Bacteria	Proteobacteria	Gammaproteobacteria	Betaproteobacteriales	Burkholderiaceae	Verticia	Ambiguous_taxa	0	0.0008	0.0012	0.0004	0	0	0	0	0	0	0	0	0	0	0	0	0	0	0	0
Bacteria	Proteobacteria	Gammaproteobacteria	Betaproteobacteriales	Burkholderiaceae	-	-	0.0026	0.0015	0	0	0	0	0	0.0017	0.0001	0	0.0105	0.002	0.0003	0	0.0002	0	0	0	0	0
Bacteria	Proteobacteria	Gammaproteobacteria	Betaproteobacteriales	Methylophilaceae	uncultured	uncultured prokaryote	0	0	0	0	0	0	0	0	0	0	0	0.0001	0	0	0	0	0	0	0	0
Bacteria	Proteobacteria	Gammaproteobacteria	Betaproteobacteriales	Neisseriaceae	Neisseria	-	0	0	0	0	0	0	0	0	0	0	0	0.0076	0	0	0	0	0	0	0	0
Bacteria	Proteobacteria	Gammaproteobacteria	Betaproteobacteriales	Neisseriaceae	uncultured	Ambiguous_taxa	0	0	0	0	0.009	0	0	0	0	0	0	0.0033	0.0005	0	0.0161	0	0	0	0	0
Bacteria	Proteobacteria	Gammaproteobacteria	Betaproteobacteriales	Neisseriaceae	uncultured	uncultured bacterium	0	0	0	0	0	0	0	0	0.0002	0	0	0	0	0	0.0065	0	0	0	0	0
Bacteria	Proteobacteria	Gammaproteobacteria	Betaproteobacteriales	Rhodocyclaceae	Thauera	Ambiguous_taxa	0	0.0002	0	0	0	0	0	0	0	0	0	0	0	0	0	0	0	0	0	0
Bacteria	Proteobacteria	Gammaproteobacteria	Betaproteobacteriales	Rhodocyclaceae	Uliginosibacterium	uncultured beta proteobacterium	0	0	0	0	0	0	0	0	0	0	0	0	0.0002	0	0	0	0	0	0	0
Bacteria	Proteobacteria	Gammaproteobacteria	Betaproteobacteriales	SC-I-84	metagenome	metagenome	0	0	0	0	0	0	0	0	0	0	0	0.0017	0	0	0	0	0	0	0	0
Bacteria	Proteobacteria	Gammaproteobacteria	Cellvibrionales	Cellvibrionaceae	Cellvibrio	uncultured gamma proteobacterium	0	0	0	0	0	0	0	0	0	0	0.019	0	0	0	0	0	0	0	0	0
Bacteria	Proteobacteria	Gammaproteobacteria	Cellvibrionales	Cellvibrionaceae	Cellvibrio	-	0	0	0	0	0	0	0	0	0	0	0.0454	0	0	0	0	0	0	0	0	0
Bacteria	Proteobacteria	Gammaproteobacteria	Diplorickettsiales	Diplorickettsiaceae	Diplorickettsia	eubacterium from Cecidotrioza sozanica	0	0	0	0	0	0	0	0	0	0.0009	0	0	0	0	0	0	0	0	0	0
Bacteria	Proteobacteria	Gammaproteobacteria	Diplorickettsiales	Diplorickettsiaceae	Diplorickettsia	-	0	0	0	0	0	0	0	0	0	0.1834	0	0	0	0	0	0	0	0	0	0
Bacteria	Proteobacteria	Gammaproteobacteria	Enterobacteriales	Enterobacteriaceae	Citrobacter	-	0.0022	0	0	0	0	0	0	0	0	0	0	0	0	0	0	0	0	0.0003	0	0
Bacteria	Proteobacteria	Gammaproteobacteria	Enterobacteriales	Enterobacteriaceae	Enterobacter	-	0	0.0005	0	0	0	0	0	0	0	0	0	0	0	0	0	0	0	0	0	0
Bacteria	Proteobacteria	Gammaproteobacteria	Enterobacteriales	Enterobacteriaceae	Erwinia	-	0.007	0.0006	0	0	0	0.0009	0.0075	0	0	0	0	0	0	0	0	0	0	0.0009	0.0989	0.0249
Bacteria	Proteobacteria	Gammaproteobacteria	Enterobacteriales	Enterobacteriaceae	Escherichia-Shigella	-	0.0054	0	0.0001	0.0029	0.0066	0	0	0	0	0	0	0	0	0	0	0	0.01	0.0024	0.0075	0
Bacteria	Proteobacteria	Gammaproteobacteria	Enterobacteriales	Enterobacteriaceae	Klebsiella	-	0	0	0	0	0	0	0	0	0	0	0	0	0	0	0	0	0	0	0.0029	0
Bacteria	Proteobacteria	Gammaproteobacteria	Enterobacteriales	Enterobacteriaceae	Pantoea	-	0	0.0154	0.0069	0.0022	0.0213	0.0021	0.3541	0	0	0.0784	0	0.0104	0.0179	0.08	0.0801	0.1053	0.0503	0.7595	0.1785	0.0899
Bacteria	Proteobacteria	Gammaproteobacteria	Enterobacteriales	Enterobacteriaceae	Rosenbergiella	Ambiguous_taxa	0	0	0	0	0	0	0	0	0	0	0	0	0	0	0	0	0	0.0207	0	0
Bacteria	Proteobacteria	Gammaproteobacteria	Enterobacteriales	Enterobacteriaceae	Rosenbergiella	-	0	0	0	0	0	0.0003	0.0116	0	0.0001	0	0	0	0.0039	0	0.0036	0	0	0.1404	0	0
Bacteria	Proteobacteria	Gammaproteobacteria	Enterobacteriales	Enterobacteriaceae	Salmonella	-	0	0	0.005	0	0	0	0	0	0	0	0	0.0092	0	0.0072	0.3141	0	0	0	0	0
Bacteria	Proteobacteria	Gammaproteobacteria	Enterobacteriales	Enterobacteriaceae	Serratia	-	0	0.1924	0.1058	0.0872	0.0044	0	0	0	0	0	0	0	0	0.0044	0.0037	0	0	0	0	0
Bacteria	Proteobacteria	Gammaproteobacteria	Enterobacteriales	Enterobacteriaceae	-	-	0.0487	0	0.0011	0.0002	0	0	0.0002	0	0	0	0	0.0007	0	0	0	0	0	0.0005	0.0064	0.0039
Bacteria	Proteobacteria	Gammaproteobacteria	Gammaproteobacteria Incertae Sedis	Unknown Family	Acidibacter	-	0	0.0013	0	0	0	0	0	0	0	0	0	0	0	0	0	0	0	0	0	0
Bacteria	Proteobacteria	Gammaproteobacteria	Gammaproteobacteria Incertae Sedis	Unknown Family	Candidatus Ovatusbacter	uncultured bacterium	0	0	0	0	0	0	0	0	0	0	0	0	0	0	0	0	0	0.0008	0	0
Bacteria	Proteobacteria	Gammaproteobacteria	Oceanospirillales	Halomonadaceae	Halomonas	-	0	0	0	0	0	0	0	0	0	0	0	0	0	0	0	0	0	0	0.0065	0
Bacteria	Proteobacteria	Gammaproteobacteria	Pasteurellales	Pasteurellaceae	Haemophilus	-	0.0038	0	0	0	0	0	0	0	0	0	0.0066	0	0.0001	0.0026	0.0021	0	0	0	0	0
Bacteria	Proteobacteria	Gammaproteobacteria	Pseudomonadales	Moraxellaceae	Acinetobacter	Acinetobacter calcoaceticus	0	0.0001	0	0	0	0	0	0	0	0	0	0	0.0002	0	0	0	0	0	0.0004	0
Bacteria	Proteobacteria	Gammaproteobacteria	Pseudomonadales	Moraxellaceae	Acinetobacter	Acinetobacter lwoffii	0.0067	0	0.0008	0	0.0064	0	0.004	0	0.0001	0.0011	0	0.0075	0.0044	0.0102	0.073	0.0392	0	0	0	0
Bacteria	Proteobacteria	Gammaproteobacteria	Pseudomonadales	Moraxellaceae	Acinetobacter	Acinetobacter sp. 17N2	0	0	0	0	0	0	0	0	0	0	0	0	0	0	0	0	0.0262	0	0	0
Bacteria	Proteobacteria	Gammaproteobacteria	Pseudomonadales	Moraxellaceae	Acinetobacter	Acinetobacter ursingii	0	0	0	0	0	0	0	0	0	0	0	0.0031	0	0	0	0	0	0	0	0
Bacteria	Proteobacteria	Gammaproteobacteria	Pseudomonadales	Moraxellaceae	Acinetobacter	metagenome	0	0.0001	0	0	0	0	0	0.0148	0	0.0005	0	0	0	0	0	0	0.0081	0.0035	0	0
Bacteria	Proteobacteria	Gammaproteobacteria	Pseudomonadales	Moraxellaceae	Acinetobacter	-	0	0.008	0.0403	0.0472	0.0917	0	0.0002	0.0206	0.0002	0	0.082	0.0184	0.0002	0.0115	0.019	0.023	0.0106	0.0015	0.0473	0.0113
Bacteria	Proteobacteria	Gammaproteobacteria	Pseudomonadales	Moraxellaceae	Enhydrobacter	-	0	0.0002	0	0	0.0076	0	0	0.0475	0.0002	0	0.0047	0.2576	0.0011	0	0	0.0093	0.0091	0	0	0
Bacteria	Proteobacteria	Gammaproteobacteria	Pseudomonadales	Moraxellaceae	Psychrobacter	Psychrobacter pulmonis	0	0	0	0	0	0	0	0	0	0	0	0	0	0	0	0	0	0	0	0.0023
Bacteria	Proteobacteria	Gammaproteobacteria	Pseudomonadales	Pseudomonadaceae	Pseudomonas	Burkholderia sp. NFACC33-1	0	0	0	0	0	0.0001	0	0	0	0	0	0	0	0	0	0	0	0	0	0
Bacteria	Proteobacteria	Gammaproteobacteria	Pseudomonadales	Pseudomonadaceae	Pseudomonas	Pseudomonas graminis	0.0022	0.0012	0.0004	0.0035	0.0034	0	0.0388	0	0.9876	0	0.0761	0.0261	0.3789	0	0.0073	0	0	0	0	0
Bacteria	Proteobacteria	Gammaproteobacteria	Pseudomonadales	Pseudomonadaceae	Pseudomonas	Pseudomonas oryzihabitans	0	0	0	0	0	0	0	0	0	0	0	0.0036	0	0	0	0	0	0	0	0
Bacteria	Proteobacteria	Gammaproteobacteria	Pseudomonadales	Pseudomonadaceae	Pseudomonas	Pseudomonas viridiflava	0	0	0	0	0	0	0	0	0	0.0012	0	0	0	0	0	0	0	0	0	0
Bacteria	Proteobacteria	Gammaproteobacteria	Pseudomonadales	Pseudomonadaceae	Pseudomonas	-	0.6908	0.0189	0.0174	0.0162	0.0403	0.0009	0.0976	0.0166	0.0009	0.0356	0.041	0.0087	0.5554	0.11	0.1449	0.0152	0.0151	0.0252	0.0177	0
Bacteria	Proteobacteria	Gammaproteobacteria	Pseudomonadales	Pseudomonadaceae	Thiopseudomonas	uncultured prokaryote	0.0036	0	0	0	0	0	0	0	0	0	0	0	0	0	0	0	0	0	0	0
Bacteria	Proteobacteria	Gammaproteobacteria	Vibrionales	Vibrionaceae	Photobacterium	Photobacterium phosphoreum	0	0	0	0	0	0	0	0	0	0	0	0	0	0	0.0019	0	0	0	0	0
Bacteria	Proteobacteria	Gammaproteobacteria	Vibrionales	Vibrionaceae	Photobacterium	-	0	0	0	0	0	0	0	0	0	0	0	0	0	0	0.0011	0	0	0	0	0
Bacteria	Proteobacteria	Gammaproteobacteria	Xanthomonadales	Rhodanobacteraceae	Luteibacter	Ambiguous_taxa	0	0	0	0	0	0	0	0	0	0	0	0	0	0	0	0	0.0066	0	0	0
Bacteria	Proteobacteria	Gammaproteobacteria	Xanthomonadales	Rhodanobacteraceae	Metallibacterium	-	0	0	0	0	0	0	0	0	0	0	0	0	0	0.0023	0	0	0	0	0	0
Bacteria	Proteobacteria	Gammaproteobacteria	Xanthomonadales	Rhodanobacteraceae	uncultured	uncultured bacterium	0	0	0	0	0	0	0	0	0	0	0.0061	0	0	0	0	0	0	0	0	0.0044
Bacteria	Proteobacteria	Gammaproteobacteria	Xanthomonadales	Xanthomonadaceae	Arenimonas	-	0	0	0	0	0	0	0	0	0	0	0	0	0	0	0	0	0	0	0	0.0018
Bacteria	Proteobacteria	Gammaproteobacteria	Xanthomonadales	Xanthomonadaceae	Luteimonas	Ambiguous_taxa	0	0.0006	0	0	0	0	0	0	0	0	0	0	0	0	0	0	0	0	0	0
Bacteria	Proteobacteria	Gammaproteobacteria	Xanthomonadales	Xanthomonadaceae	Lysobacter	Ambiguous_taxa	0	0.0003	0	0	0	0	0	0	0	0	0	0	0	0	0	0	0	0	0	0
Bacteria	Proteobacteria	Gammaproteobacteria	Xanthomonadales	Xanthomonadaceae	Pseudoxanthomonas	Ambiguous_taxa	0	0	0	0.0001	0	0	0	0	0	0	0	0	0	0	0	0	0	0	0	0
Bacteria	Proteobacteria	Gammaproteobacteria	Xanthomonadales	Xanthomonadaceae	Pseudoxanthomonas	-	0	0	0	0	0	0	0	0	0	0	0	0	0	0	0	0	0	0	0.0037	0
Bacteria	Proteobacteria	Gammaproteobacteria	Xanthomonadales	Xanthomonadaceae	Stenotrophomonas	Stenotrophomonas koreensis	0	0	0	0	0	0	0	0	0	0	0	0	0	0	0	0	0	0	0.0125	0
Bacteria	Proteobacteria	Gammaproteobacteria	Xanthomonadales	Xanthomonadaceae	Stenotrophomonas	Stenotrophomonas rhizophila	0	0.0029	0.0019	0.0053	0.005	0	0	0.6113	0	0	0	0	0	0.0711	0.0019	0.0049	0	0	0	0
Bacteria	Proteobacteria	Gammaproteobacteria	Xanthomonadales	Xanthomonadaceae	Stenotrophomonas	-	0	0.1326	0.3929	0.1954	0.0057	0.0003	0.0128	0.0261	0.0002	0	0.0103	0.0011	0.0001	0.0065	0	0	0.0069	0.0022	0.0077	0
Bacteria	Proteobacteria	Gammaproteobacteria	Xanthomonadales	Xanthomonadaceae	uncultured	-	0	0.0004	0	0	0	0	0	0	0	0	0	0	0	0	0	0	0	0	0	0
Bacteria	Proteobacteria	-	-	-	-	-	0	0.0001	0	0	0	0	0	0	0	0	0	0	0	0	0	0	0	0	0	0
Bacteria	Rokubacteria	NC10	Rokubacteriales	uncultured candidate division SPAM bacterium	uncultured candidate division SPAM bacterium	uncultured candidate division SPAM bacterium	0	0	0	0	0	0	0	0	0	0	0	0	0.0007	0	0	0	0	0	0	0
Bacteria	Verrucomicrobia	Verrucomicrobiae	Chthoniobacterales	Chthoniobacteraceae	Chthoniobacter	uncultured Verrucomicrobia bacterium	0	0	0	0	0	0	0	0	0	0	0	0	0	0.0011	0	0	0	0	0	0
Bacteria	Verrucomicrobia	Verrucomicrobiae	Chthoniobacterales	Chthoniobacteraceae	Chthoniobacter	-	0	0	0	0	0	0	0	0	0	0	0	0	0	0.0016	0	0	0	0	0	0
Bacteria	Verrucomicrobia	Verrucomicrobiae	Opitutales	Opitutaceae	Cephaloticoccus	metagenome	0	0	0	0	0	0	0	0	0	0	0.006	0	0	0	0	0	0	0	0	0
Bacteria	Verrucomicrobia	Verrucomicrobiae	Verrucomicrobiales	Akkermansiaceae	Akkermansia	uncultured bacterium	0	0	0.0004	0.0132	0	0	0.0121	0	0	0.0025	0	0.0128	0.0005	0.0175	0.0115	0	0	0	0	0.0528
Bacteria	Verrucomicrobia	Verrucomicrobiae	Verrucomicrobiales	Akkermansiaceae	Akkermansia	-	0	0	0	0.0003	0	0	0	0	0	0	0	0	0	0	0	0	0	0	0	0
Bacteria	-	-	-	-	-	-	0.0032	0	0	0	0.0034	0	0.0207	0.0092	0	0.0003	0.0129	0.0038	0	0.0027	0.0001	0.0006	0.0035	0	0.0012	0
Unassigned	-	-	-	-	-	-	0	0	0	0	0	0	0.0019	0	0	0	0.0009	0.0001	0	0.0001	0	0	0	0	0	0
